# Supplementary material for: Effect of Salts on the Conformational Dynamics of the Cytochrome P450 OleP
Source: Molecules. 2023 Jan 13;28(2):832. doi: 10.3390/molecules28020832 (PMC9867029; doi:10.3390/molecules28020832)
Supplement: Supplementary file 1 [file molecules-28-00832-s001.zip]

Archive with 8 entries (8 files):
- template_supplementary.aux
- template_supplementary.loc
- template_supplementary.log
- template_supplementary.out
- template_supplementary.pdf
- template_supplementary.soc
- template_supplementary.synctex.gz
- template_supplementary.tex
