# Supplementary material for: Effect of Salts on the Conformational Dynamics of the Cytochrome P450 OleP
Source: Molecules. 2023 Jan 13;28(2):832. doi: 10.3390/molecules28020832 (PMC9867029; doi:10.3390/molecules28020832)
Supplement: Supplementary file 1 [file molecules-28-00832-s001.zip › template_supplementary.aux]

\relax 
\providecommand\hyper@newdestlabel[2]{}
\bibstyle{Definitions/mdpi}
\providecommand\HyperFirstAtBeginDocument{\AtBeginDocument}
\HyperFirstAtBeginDocument{\ifx\hyper@anchor\@undefined
\global\let\oldcontentsline\contentsline
\gdef\contentsline#1#2#3#4{\oldcontentsline{#1}{#2}{#3}}
\global\let\oldnewlabel\newlabel
\gdef\newlabel#1#2{\newlabelxx{#1}#2}
\gdef\newlabelxx#1#2#3#4#5#6{\oldnewlabel{#1}{{#2}{#3}}}
\AtEndDocument{\ifx\hyper@anchor\@undefined
\let\contentsline\oldcontentsline
\let\newlabel\oldnewlabel
\fi}
\fi}
\global\let\hyper@last\relax 
\gdef\HyperFirstAtBeginDocument#1{#1}
\providecommand\HyField@AuxAddToFields[1]{}
\providecommand\HyField@AuxAddToCoFields[2]{}
\providecommand*\new@tpo@label[2]{}
\citation{soteras_gutierrez_parametrization_2016}
\citation{best_optimization_2012}
\newmarginnote{note.1.1}{{1}{10945661sp}}
\@writefile{toc}{\contentsline {section}{\numberline {1}6DEB Force Field Parameters}{S1}{section.1}\protected@file@percent }
\@writefile{lof}{\contentsline {figure}{\numberline {S1}{\ignorespaces Indices of 6DEB nonhydrogen atoms.\relax }}{S1}{figure.caption.1}\protected@file@percent }
\providecommand*\caption@xref[2]{\@setref\relax\@undefined{#1}}
\newlabel{fig:SI-6deb}{{S1}{S1}{Indices of 6DEB nonhydrogen atoms.\relax }{figure.caption.1}{}}
\newlabel{fig:SI-6deb@cref}{{[figure][1][]S1}{[S1][1][]S1}}
\@writefile{lot}{\contentsline {table}{\numberline {S1}{\ignorespaces Atom types, masses and atomic charges used for the parameterization of 6DEB. The atom indices refer to the Figure \ref  {fig:SI-6deb}.\relax }}{S2}{table.caption.2}\protected@file@percent }
\newlabel{tbl:SI_at}{{S1}{S2}{Atom types, masses and atomic charges used for the parameterization of 6DEB. The atom indices refer to the Figure \ref {fig:SI-6deb}.\relax }{table.caption.2}{}}
\newlabel{tbl:SI_at@cref}{{[table][1][]S1}{[S1][1][]S2}}
\citation{del_galdo_silico_2015}
\@writefile{lot}{\contentsline {table}{\numberline {S2}{\ignorespaces Angle bend parameters.\relax }}{S3}{table.caption.3}\protected@file@percent }
\newlabel{tbl:SI_angle}{{S2}{S3}{Angle bend parameters.\relax }{table.caption.3}{}}
\newlabel{tbl:SI_angle@cref}{{[table][2][]S2}{[S1][1][]S3}}
\@writefile{lot}{\contentsline {table}{\numberline {S3}{\ignorespaces Proper dihedral angle parameters.\relax }}{S3}{table.caption.4}\protected@file@percent }
\newlabel{tbl:SI_dihedral}{{S3}{S3}{Proper dihedral angle parameters.\relax }{table.caption.4}{}}
\newlabel{tbl:SI_dihedral@cref}{{[table][3][]S3}{[S1][1][]S3}}
\@writefile{lot}{\contentsline {table}{\numberline {S4}{\ignorespaces Improper dihedrals parameters.\relax }}{S3}{table.caption.5}\protected@file@percent }
\newlabel{tbl:SI_improper}{{S4}{S3}{Improper dihedrals parameters.\relax }{table.caption.5}{}}
\newlabel{tbl:SI_improper@cref}{{[table][4][]S4}{[S1][3][]S3}}
\@writefile{toc}{\contentsline {section}{\numberline {2}Equilibration Phase of Molecular Dynamics Simulations}{S3}{section.2}\protected@file@percent }
\@writefile{lof}{\contentsline {figure}{\numberline {S2}{\ignorespaces Volume and density of the simulated box as a function of the n-th 50 ps short MD equilibration simulation.\relax }}{S4}{figure.caption.6}\protected@file@percent }
\newlabel{fig:SI-equil}{{S2}{S4}{Volume and density of the simulated box as a function of the n-th 50 ps short MD equilibration simulation.\relax }{figure.caption.6}{}}
\newlabel{fig:SI-equil@cref}{{[figure][2][]S2}{[S1][4][]S4}}
\@writefile{toc}{\contentsline {section}{\numberline {3}Cation-Dependent Effect on the Spin-State Equilibrium of OleP-6DEB}{S4}{section.3}\protected@file@percent }
\@writefile{lof}{\contentsline {figure}{\numberline {S3}{\ignorespaces Equilibrium titrations of OleP with 6DEB in 50-mM Hepes, pH 7.5, 298 K, in the presence of different mono- and divalent cations at I = 0.5 M. Difference spectral changes observed upon substrate binding are shown. Insets report the absorbance intensities of OleP monitored at 419 nm (full squares) and at 388 nm (full dots) as a function of the logarithm of total 6DEB concentration. Solid lines are the best fit to a hyperbolic function.\relax }}{S4}{figure.caption.7}\protected@file@percent }
\newlabel{fig:S1absn}{{S3}{S4}{Equilibrium titrations of OleP with 6DEB in 50-mM Hepes, pH 7.5, 298 K, in the presence of different mono- and divalent cations at I = 0.5 M. Difference spectral changes observed upon substrate binding are shown. Insets report the absorbance intensities of OleP monitored at 419 nm (full squares) and at 388 nm (full dots) as a function of the logarithm of total 6DEB concentration. Solid lines are the best fit to a hyperbolic function.\relax }{figure.caption.7}{}}
\newlabel{fig:S1absn@cref}{{[figure][3][]S3}{[S1][4][]S4}}
\@writefile{toc}{\contentsline {section}{\numberline {4}Intramolecular Electrostatic Interactions Identified in the Open Form of Substrate Bound OleP}{S5}{section.4}\protected@file@percent }
\@writefile{lot}{\contentsline {table}{\numberline {S5}{\ignorespaces Intramolecular electrostatic interactions identified in the open form of substrate bound\nobreakspace  {}OleP.\relax }}{S5}{table.caption.8}\protected@file@percent }
\newlabel{tbl:S1}{{S5}{S5}{Intramolecular electrostatic interactions identified in the open form of substrate bound~OleP.\relax }{table.caption.8}{}}
\newlabel{tbl:S1@cref}{{[table][5][]S5}{[S1][4][]S5}}
\@writefile{lof}{\contentsline {figure}{\numberline {S4}{\ignorespaces P85--T185 distance distribution, descriptor of OleP open-to-close transition, for OleP closed form in high (red) and low (blue) ionic strength in NaCl buffer.\relax }}{S5}{figure.caption.9}\protected@file@percent }
\newlabel{fig:SI-dist}{{S4}{S5}{P85--T185 distance distribution, descriptor of OleP open-to-close transition, for OleP closed form in high (red) and low (blue) ionic strength in NaCl buffer.\relax }{figure.caption.9}{}}
\newlabel{fig:SI-dist@cref}{{[figure][4][]S4}{[S1][4][]S5}}
\newlabel{fig:SI-salt_Na}{{\caption@xref {fig:SI-salt_Na}{ on input line 455}}{S6}{Intramolecular Electrostatic Interactions Identified in the Open Form of Substrate Bound OleP}{figure.caption.10}{}}
\newlabel{fig:SI-salt_Na@cref}{{[section][4][]4}{[S1][5][]S6}}
\newlabel{sub@fig:SI-salt_Na}{{a}{S6}{Intramolecular Electrostatic Interactions Identified in the Open Form of Substrate Bound OleP}{figure.caption.10}{}}
\newlabel{sub@fig:SI-salt_Na@cref}{{[section][4][]4}{[S1][5][]S6}}
\newlabel{fig:SI-salt_Mg}{{\caption@xref {fig:SI-salt_Mg}{ on input line 462}}{S6}{Intramolecular Electrostatic Interactions Identified in the Open Form of Substrate Bound OleP}{figure.caption.10}{}}
\newlabel{fig:SI-salt_Mg@cref}{{[section][4][]4}{[S1][5][]S6}}
\newlabel{sub@fig:SI-salt_Mg}{{b}{S6}{Intramolecular Electrostatic Interactions Identified in the Open Form of Substrate Bound OleP}{figure.caption.10}{}}
\newlabel{sub@fig:SI-salt_Mg@cref}{{[section][4][]4}{[S1][5][]S6}}
\@writefile{lof}{\contentsline {figure}{\numberline {S5}{\ignorespaces Electrostatic interactions between side-chain ion group of E159--R123, E213--R116 and K110--D227 residues in high (red) and low (blue) ionic strength condition {in NaCl (\textbf  {a}) and MgCl$_2$ (\textbf  {b}) buffer}.\relax }}{S6}{figure.caption.10}\protected@file@percent }
\newlabel{fig:SI-salt_all}{{S5}{S6}{Electrostatic interactions between side-chain ion group of E159--R123, E213--R116 and K110--D227 residues in high (red) and low (blue) ionic strength condition {in NaCl (\textbf {a}) and MgCl$_2$ (\textbf {b}) buffer}.\relax }{figure.caption.10}{}}
\newlabel{fig:SI-salt_all@cref}{{[figure][5][]S5}{[S1][5][]S6}}
\bibcite{soteras_gutierrez_parametrization_2016}{{1}{2016}{{Soteras~Gutiérrez \em  {et~al.}}}{{Soteras~Gutiérrez, Lin, Vanommeslaeghe, Lemkul, Armacost, Brooks, and {MacKerell}}}}
\bibcite{best_optimization_2012}{{2}{2012}{{Best \em  {et~al.}}}{{Best, Zhu, Shim, Lopes, Mittal, Feig, and {MacKerell}}}}
\bibcite{del_galdo_silico_2015}{{3}{2015}{{Del~Galdo \em  {et~al.}}}{{Del~Galdo, Marracino, D'Abramo, and Amadei}}}
\@writefile{toc}{\contentsline {section}{References}{S7}{figure.caption.10}\protected@file@percent }
\newlabel{LastPage}{{}{S7}{}{page.S7}{}}
\xdef\lastpage@lastpage{S7}
\xdef\lastpage@lastpageHy{S7}
\expandafter\ifx\csname c@page@totc\endcsname\relax\newcounter{page@totc}\fi\setcounter{page@totc}{8}
