# Supplementary material for: Effect of Salts on the Conformational Dynamics of the Cytochrome P450 OleP
Source: Molecules. 2023 Jan 13;28(2):832. doi: 10.3390/molecules28020832 (PMC9867029; doi:10.3390/molecules28020832)
Supplement: Supplementary file 1 [file molecules-28-00832-s001.zip › template_supplementary.log]

This is pdfTeX, Version 3.14159265-2.6-1.40.21 (TeX Live 2020/W32TeX) (preloaded format=pdflatex 2021.6.16)  13 JAN 2023 16:38
entering extended mode
 restricted \write18 enabled.
 %&-line parsing enabled.
**template_supplementary.tex
(./template_supplementary.tex
LaTeX2e <2020-02-02> patch level 5
L3 programming layer <2020-03-06> (./Definitions/mdpi.cls
Document Class: Definitions/mdpi 22/12/2022 MDPI paper class
(c:/texlive/2020/texmf-dist/tex/latex/base/article.cls
Document Class: article 2019/12/20 v1.4l Standard LaTeX document class
(c:/texlive/2020/texmf-dist/tex/latex/base/size10.clo
File: size10.clo 2019/12/20 v1.4l Standard LaTeX file (size option)
)
\c@part=\count167
\c@section=\count168
\c@subsection=\count169
\c@subsubsection=\count170
\c@paragraph=\count171
\c@subparagraph=\count172
\c@figure=\count173
\c@table=\count174
\abovecaptionskip=\skip47
\belowcaptionskip=\skip48
\bibindent=\dimen134
)
(c:/texlive/2020/texmf-dist/tex/latex/base/fontenc.sty
Package: fontenc 2020/02/11 v2.0o Standard LaTeX package
)
(c:/texlive/2020/texmf-dist/tex/latex/base/inputenc.sty
Package: inputenc 2018/08/11 v1.3c Input encoding file
\inpenc@prehook=\toks15
\inpenc@posthook=\toks16
)
(c:/texlive/2020/texmf-dist/tex/latex/tools/calc.sty
Package: calc 2017/05/25 v4.3 Infix arithmetic (KKT,FJ)
\calc@Acount=\count175
\calc@Bcount=\count176
\calc@Adimen=\dimen135
\calc@Bdimen=\dimen136
\calc@Askip=\skip49
\calc@Bskip=\skip50
LaTeX Info: Redefining \setlength on input line 80.
LaTeX Info: Redefining \addtolength on input line 81.
\calc@Ccount=\count177
\calc@Cskip=\skip51
)
(c:/texlive/2020/texmf-dist/tex/latex/tools/indentfirst.sty
Package: indentfirst 1995/11/23 v1.03 Indent first paragraph (DPC)
)
(c:/texlive/2020/texmf-dist/tex/latex/fancyhdr/fancyhdr.sty
Package: fancyhdr 2019/01/31 v3.10 Extensive control of page headers and footer
s
\f@nch@headwidth=\skip52
\f@nch@O@elh=\skip53
\f@nch@O@erh=\skip54
\f@nch@O@olh=\skip55
\f@nch@O@orh=\skip56
\f@nch@O@elf=\skip57
\f@nch@O@erf=\skip58
\f@nch@O@olf=\skip59
\f@nch@O@orf=\skip60
)
(c:/texlive/2020/texmf-dist/tex/latex/graphics/graphicx.sty
Package: graphicx 2019/11/30 v1.2a Enhanced LaTeX Graphics (DPC,SPQR)

(c:/texlive/2020/texmf-dist/tex/latex/graphics/keyval.sty
Package: keyval 2014/10/28 v1.15 key=value parser (DPC)
\KV@toks@=\toks17
)
(c:/texlive/2020/texmf-dist/tex/latex/graphics/graphics.sty
Package: graphics 2019/11/30 v1.4a Standard LaTeX Graphics (DPC,SPQR)

(c:/texlive/2020/texmf-dist/tex/latex/graphics/trig.sty
Package: trig 2016/01/03 v1.10 sin cos tan (DPC)
)
(c:/texlive/2020/texmf-dist/tex/latex/graphics-cfg/graphics.cfg
File: graphics.cfg 2016/06/04 v1.11 sample graphics configuration
)
Package graphics Info: Driver file: pdftex.def on input line 105.

(c:/texlive/2020/texmf-dist/tex/latex/graphics-def/pdftex.def
File: pdftex.def 2018/01/08 v1.0l Graphics/color driver for pdftex
))
\Gin@req@height=\dimen137
\Gin@req@width=\dimen138
)
(c:/texlive/2020/texmf-dist/tex/latex/epstopdf-pkg/epstopdf.sty
Package: epstopdf 2020-01-24 v2.11 Conversion with epstopdf on the fly (HO)

(c:/texlive/2020/texmf-dist/tex/generic/infwarerr/infwarerr.sty
Package: infwarerr 2019/12/03 v1.5 Providing info/warning/error messages (HO)
)
(c:/texlive/2020/texmf-dist/tex/latex/grfext/grfext.sty
Package: grfext 2019/12/03 v1.3 Manage graphics extensions (HO)

(c:/texlive/2020/texmf-dist/tex/generic/kvdefinekeys/kvdefinekeys.sty
Package: kvdefinekeys 2019-12-19 v1.6 Define keys (HO)
))
(c:/texlive/2020/texmf-dist/tex/latex/kvoptions/kvoptions.sty
Package: kvoptions 2019/11/29 v3.13 Key value format for package options (HO)

(c:/texlive/2020/texmf-dist/tex/generic/ltxcmds/ltxcmds.sty
Package: ltxcmds 2019/12/15 v1.24 LaTeX kernel commands for general use (HO)
)
(c:/texlive/2020/texmf-dist/tex/generic/kvsetkeys/kvsetkeys.sty
Package: kvsetkeys 2019/12/15 v1.18 Key value parser (HO)
))
(c:/texlive/2020/texmf-dist/tex/latex/pdftexcmds/pdftexcmds.sty
Package: pdftexcmds 2019/11/24 v0.31 Utility functions of pdfTeX for LuaTeX (HO
)

(c:/texlive/2020/texmf-dist/tex/generic/iftex/iftex.sty
Package: iftex 2020/03/06 v1.0d TeX engine tests
)
Package pdftexcmds Info: \pdf@primitive is available.
Package pdftexcmds Info: \pdf@ifprimitive is available.
Package pdftexcmds Info: \pdfdraftmode found.
)
(c:/texlive/2020/texmf-dist/tex/latex/epstopdf-pkg/epstopdf-base.sty
Package: epstopdf-base 2020-01-24 v2.11 Base part for package epstopdf
Package epstopdf-base Info: Redefining graphics rule for `.eps' on input line 4
85.
Package grfext Info: Graphics extension search list:
(grfext)             [.pdf,.png,.jpg,.mps,.jpeg,.jbig2,.jb2,.PDF,.PNG,.JPG,.JPE
G,.JBIG2,.JB2,.eps]
(grfext)             \AppendGraphicsExtensions on input line 504.

(c:/texlive/2020/texmf-dist/tex/latex/latexconfig/epstopdf-sys.cfg
File: epstopdf-sys.cfg 2010/07/13 v1.3 Configuration of (r)epstopdf for TeX Liv
e
)))
(c:/texlive/2020/texmf-dist/tex/latex/lastpage/lastpage.sty
Package: lastpage 2015/03/29 v1.2m Refers to last page's name (HMM; JPG)
)
(c:/texlive/2020/texmf-dist/tex/latex/base/ifthen.sty
Package: ifthen 2014/09/29 v1.1c Standard LaTeX ifthen package (DPC)
)
(c:/texlive/2020/texmf-dist/tex/latex/float/float.sty
Package: float 2001/11/08 v1.3d Float enhancements (AL)
\c@float@type=\count178
\float@exts=\toks18
\float@box=\box45
\@float@everytoks=\toks19
\@floatcapt=\box46
)
(c:/texlive/2020/texmf-dist/tex/latex/amsmath/amsmath.sty
Package: amsmath 2020/01/20 v2.17e AMS math features
\@mathmargin=\skip61

For additional information on amsmath, use the `?' option.
(c:/texlive/2020/texmf-dist/tex/latex/amsmath/amstext.sty
Package: amstext 2000/06/29 v2.01 AMS text

(c:/texlive/2020/texmf-dist/tex/latex/amsmath/amsgen.sty
File: amsgen.sty 1999/11/30 v2.0 generic functions
\@emptytoks=\toks20
\ex@=\dimen139
))
(c:/texlive/2020/texmf-dist/tex/latex/amsmath/amsbsy.sty
Package: amsbsy 1999/11/29 v1.2d Bold Symbols
\pmbraise@=\dimen140
)
(c:/texlive/2020/texmf-dist/tex/latex/amsmath/amsopn.sty
Package: amsopn 2016/03/08 v2.02 operator names
)
\inf@bad=\count179
LaTeX Info: Redefining \frac on input line 227.
\uproot@=\count180
\leftroot@=\count181
LaTeX Info: Redefining \overline on input line 389.
\classnum@=\count182
\DOTSCASE@=\count183
LaTeX Info: Redefining \ldots on input line 486.
LaTeX Info: Redefining \dots on input line 489.
LaTeX Info: Redefining \cdots on input line 610.
\Mathstrutbox@=\box47
\strutbox@=\box48
\big@size=\dimen141
LaTeX Font Info:    Redeclaring font encoding OML on input line 733.
LaTeX Font Info:    Redeclaring font encoding OMS on input line 734.
\macc@depth=\count184
\c@MaxMatrixCols=\count185
\dotsspace@=\muskip16
\c@parentequation=\count186
\dspbrk@lvl=\count187
\tag@help=\toks21
\row@=\count188
\column@=\count189
\maxfields@=\count190
\andhelp@=\toks22
\eqnshift@=\dimen142
\alignsep@=\dimen143
\tagshift@=\dimen144
\tagwidth@=\dimen145
\totwidth@=\dimen146
\lineht@=\dimen147
\@envbody=\toks23
\multlinegap=\skip62
\multlinetaggap=\skip63
\mathdisplay@stack=\toks24
LaTeX Info: Redefining \[ on input line 2859.
LaTeX Info: Redefining \] on input line 2860.
)
(c:/texlive/2020/texmf-dist/tex/latex/amsfonts/amssymb.sty
Package: amssymb 2013/01/14 v3.01 AMS font symbols

(c:/texlive/2020/texmf-dist/tex/latex/amsfonts/amsfonts.sty
Package: amsfonts 2013/01/14 v3.01 Basic AMSFonts support
\symAMSa=\mathgroup4
\symAMSb=\mathgroup5
LaTeX Font Info:    Redeclaring math symbol \hbar on input line 98.
LaTeX Font Info:    Overwriting math alphabet `\mathfrak' in version `bold'
(Font)                  U/euf/m/n --> U/euf/b/n on input line 106.
))
(c:/texlive/2020/texmf-dist/tex/latex/lineno/lineno.sty
Package: lineno 2005/11/02 line numbers on paragraphs v4.41
\linenopenalty=\count191
\output=\toks25
\linenoprevgraf=\count192
\linenumbersep=\dimen148
\linenumberwidth=\dimen149
\c@linenumber=\count193
\c@pagewiselinenumber=\count194
\c@LN@truepage=\count195
\c@internallinenumber=\count196
\c@internallinenumbers=\count197
\quotelinenumbersep=\dimen150
\bframerule=\dimen151
\bframesep=\dimen152
\bframebox=\box49
LaTeX Info: Redefining \\ on input line 3056.
)
(c:/texlive/2020/texmf-dist/tex/latex/setspace/setspace.sty
Package: setspace 2011/12/19 v6.7a set line spacing
)
(c:/texlive/2020/texmf-dist/tex/latex/enumitem/enumitem.sty
Package: enumitem 2019/06/20 v3.9 Customized lists
\labelindent=\skip64
\enit@outerparindent=\dimen153
\enit@toks=\toks26
\enit@inbox=\box50
\enit@count@id=\count198
\enitdp@description=\count199
)
(c:/texlive/2020/texmf-dist/tex/latex/psnfss/mathpazo.sty
Package: mathpazo 2005/04/12 PSNFSS-v9.2a Palatino w/ Pazo Math (D.Puga, WaS) 
\symupright=\mathgroup6
)
(c:/texlive/2020/texmf-dist/tex/latex/booktabs/booktabs.sty
Package: booktabs 2020/01/12 v1.61803398 Publication quality tables
\heavyrulewidth=\dimen154
\lightrulewidth=\dimen155
\cmidrulewidth=\dimen156
\belowrulesep=\dimen157
\belowbottomsep=\dimen158
\aboverulesep=\dimen159
\abovetopsep=\dimen160
\cmidrulesep=\dimen161
\cmidrulekern=\dimen162
\defaultaddspace=\dimen163
\@cmidla=\count266
\@cmidlb=\count267
\@aboverulesep=\dimen164
\@belowrulesep=\dimen165
\@thisruleclass=\count268
\@lastruleclass=\count269
\@thisrulewidth=\dimen166
)
(c:/texlive/2020/texmf-dist/tex/latex/titlesec/titlesec.sty
Package: titlesec 2019/10/16 v2.13 Sectioning titles
\ttl@box=\box51
\beforetitleunit=\skip65
\aftertitleunit=\skip66
\ttl@plus=\dimen167
\ttl@minus=\dimen168
\ttl@toksa=\toks27
\titlewidth=\dimen169
\titlewidthlast=\dimen170
\titlewidthfirst=\dimen171
)
(c:/texlive/2020/texmf-dist/tex/latex/etoolbox/etoolbox.sty
Package: etoolbox 2019/09/21 v2.5h e-TeX tools for LaTeX (JAW)
\etb@tempcnta=\count270
)
(c:/texlive/2020/texmf-dist/tex/latex/tabto-ltx/tabto.sty
Package: tabto 2018/12/28  v 1.4  Another tabbing mechanism
\CurrentLineWidth=\dimen172
\TabPrevPos=\dimen173
)
(c:/texlive/2020/texmf-dist/tex/latex/xcolor/xcolor.sty
Package: xcolor 2016/05/11 v2.12 LaTeX color extensions (UK)

(c:/texlive/2020/texmf-dist/tex/latex/graphics-cfg/color.cfg
File: color.cfg 2016/01/02 v1.6 sample color configuration
)
Package xcolor Info: Driver file: pdftex.def on input line 225.
Package xcolor Info: Model `cmy' substituted by `cmy0' on input line 1348.
Package xcolor Info: Model `hsb' substituted by `rgb' on input line 1352.
Package xcolor Info: Model `RGB' extended on input line 1364.
Package xcolor Info: Model `HTML' substituted by `rgb' on input line 1366.
Package xcolor Info: Model `Hsb' substituted by `hsb' on input line 1367.
Package xcolor Info: Model `tHsb' substituted by `hsb' on input line 1368.
Package xcolor Info: Model `HSB' substituted by `hsb' on input line 1369.
Package xcolor Info: Model `Gray' substituted by `gray' on input line 1370.
Package xcolor Info: Model `wave' substituted by `hsb' on input line 1371.
)
(c:/texlive/2020/texmf-dist/tex/latex/colortbl/colortbl.sty
Package: colortbl 2020/01/04 v1.0e Color table columns (DPC)

(c:/texlive/2020/texmf-dist/tex/latex/tools/array.sty
Package: array 2019/08/31 v2.4l Tabular extension package (FMi)
\col@sep=\dimen174
\ar@mcellbox=\box52
\extrarowheight=\dimen175
\NC@list=\toks28
\extratabsurround=\skip67
\backup@length=\skip68
\ar@cellbox=\box53
)
\everycr=\toks29
\minrowclearance=\skip69
)
(c:/texlive/2020/texmf-dist/tex/latex/soul/soul.sty
Package: soul 2003/11/17 v2.4 letterspacing/underlining (mf)
\SOUL@word=\toks30
\SOUL@lasttoken=\toks31
\SOUL@cmds=\toks32
\SOUL@buffer=\toks33
\SOUL@token=\toks34
\SOUL@spaceskip=\skip70
\SOUL@ttwidth=\dimen176
\SOUL@uldp=\dimen177
\SOUL@ulht=\dimen178
)
(c:/texlive/2020/texmf-dist/tex/latex/multirow/multirow.sty
Package: multirow 2019/05/31 v2.5 Span multiple rows of a table
\multirow@colwidth=\skip71
\multirow@cntb=\count271
\multirow@dima=\skip72
\bigstrutjot=\dimen179
)
(c:/texlive/2020/texmf-dist/tex/latex/microtype/microtype.sty
Package: microtype 2019/11/18 v2.7d Micro-typographical refinements (RS)
\MT@toks=\toks35
\MT@count=\count272
LaTeX Info: Redefining \textls on input line 790.
\MT@outer@kern=\dimen180
LaTeX Info: Redefining \textmicrotypecontext on input line 1354.
\MT@listname@count=\count273

(c:/texlive/2020/texmf-dist/tex/latex/microtype/microtype-pdftex.def
File: microtype-pdftex.def 2019/11/18 v2.7d Definitions specific to pdftex (RS)

LaTeX Info: Redefining \lsstyle on input line 914.
LaTeX Info: Redefining \lslig on input line 914.
\MT@outer@space=\skip73
)
Package microtype Info: Loading configuration file microtype.cfg.

(c:/texlive/2020/texmf-dist/tex/latex/microtype/microtype.cfg
File: microtype.cfg 2019/11/18 v2.7d microtype main configuration file (RS)
))
(c:/texlive/2020/texmf-dist/tex/latex/pgf/frontendlayer/tikz.sty
(c:/texlive/2020/texmf-dist/tex/latex/pgf/basiclayer/pgf.sty
(c:/texlive/2020/texmf-dist/tex/latex/pgf/utilities/pgfrcs.sty
(c:/texlive/2020/texmf-dist/tex/generic/pgf/utilities/pgfutil-common.tex
\pgfutil@everybye=\toks36
\pgfutil@tempdima=\dimen181
\pgfutil@tempdimb=\dimen182

(c:/texlive/2020/texmf-dist/tex/generic/pgf/utilities/pgfutil-common-lists.tex)
) (c:/texlive/2020/texmf-dist/tex/generic/pgf/utilities/pgfutil-latex.def
\pgfutil@abb=\box54

(c:/texlive/2020/texmf-dist/tex/latex/ms/everyshi.sty
Package: everyshi 2001/05/15 v3.00 EveryShipout Package (MS)
))
(c:/texlive/2020/texmf-dist/tex/generic/pgf/utilities/pgfrcs.code.tex
(c:/texlive/2020/texmf-dist/tex/generic/pgf/pgf.revision.tex)
Package: pgfrcs 2020/01/08 v3.1.5b (3.1.5b)
))
Package: pgf 2020/01/08 v3.1.5b (3.1.5b)

(c:/texlive/2020/texmf-dist/tex/latex/pgf/basiclayer/pgfcore.sty
(c:/texlive/2020/texmf-dist/tex/latex/pgf/systemlayer/pgfsys.sty
(c:/texlive/2020/texmf-dist/tex/generic/pgf/systemlayer/pgfsys.code.tex
Package: pgfsys 2020/01/08 v3.1.5b (3.1.5b)

(c:/texlive/2020/texmf-dist/tex/generic/pgf/utilities/pgfkeys.code.tex
\pgfkeys@pathtoks=\toks37
\pgfkeys@temptoks=\toks38

(c:/texlive/2020/texmf-dist/tex/generic/pgf/utilities/pgfkeysfiltered.code.tex
\pgfkeys@tmptoks=\toks39
))
\pgf@x=\dimen183
\pgf@y=\dimen184
\pgf@xa=\dimen185
\pgf@ya=\dimen186
\pgf@xb=\dimen187
\pgf@yb=\dimen188
\pgf@xc=\dimen189
\pgf@yc=\dimen190
\pgf@xd=\dimen191
\pgf@yd=\dimen192
\w@pgf@writea=\write3
\r@pgf@reada=\read2
\c@pgf@counta=\count274
\c@pgf@countb=\count275
\c@pgf@countc=\count276
\c@pgf@countd=\count277
\t@pgf@toka=\toks40
\t@pgf@tokb=\toks41
\t@pgf@tokc=\toks42
\pgf@sys@id@count=\count278
 (c:/texlive/2020/texmf-dist/tex/generic/pgf/systemlayer/pgf.cfg
File: pgf.cfg 2020/01/08 v3.1.5b (3.1.5b)
)
Driver file for pgf: pgfsys-pdftex.def

(c:/texlive/2020/texmf-dist/tex/generic/pgf/systemlayer/pgfsys-pdftex.def
File: pgfsys-pdftex.def 2020/01/08 v3.1.5b (3.1.5b)

(c:/texlive/2020/texmf-dist/tex/generic/pgf/systemlayer/pgfsys-common-pdf.def
File: pgfsys-common-pdf.def 2020/01/08 v3.1.5b (3.1.5b)
)))
(c:/texlive/2020/texmf-dist/tex/generic/pgf/systemlayer/pgfsyssoftpath.code.tex
File: pgfsyssoftpath.code.tex 2020/01/08 v3.1.5b (3.1.5b)
\pgfsyssoftpath@smallbuffer@items=\count279
\pgfsyssoftpath@bigbuffer@items=\count280
)
(c:/texlive/2020/texmf-dist/tex/generic/pgf/systemlayer/pgfsysprotocol.code.tex
File: pgfsysprotocol.code.tex 2020/01/08 v3.1.5b (3.1.5b)
)) (c:/texlive/2020/texmf-dist/tex/generic/pgf/basiclayer/pgfcore.code.tex
Package: pgfcore 2020/01/08 v3.1.5b (3.1.5b)

(c:/texlive/2020/texmf-dist/tex/generic/pgf/math/pgfmath.code.tex
(c:/texlive/2020/texmf-dist/tex/generic/pgf/math/pgfmathcalc.code.tex
(c:/texlive/2020/texmf-dist/tex/generic/pgf/math/pgfmathutil.code.tex)
(c:/texlive/2020/texmf-dist/tex/generic/pgf/math/pgfmathparser.code.tex
\pgfmath@dimen=\dimen193
\pgfmath@count=\count281
\pgfmath@box=\box55
\pgfmath@toks=\toks43
\pgfmath@stack@operand=\toks44
\pgfmath@stack@operation=\toks45
)
(c:/texlive/2020/texmf-dist/tex/generic/pgf/math/pgfmathfunctions.code.tex
(c:/texlive/2020/texmf-dist/tex/generic/pgf/math/pgfmathfunctions.basic.code.te
x)
(c:/texlive/2020/texmf-dist/tex/generic/pgf/math/pgfmathfunctions.trigonometric
.code.tex)
(c:/texlive/2020/texmf-dist/tex/generic/pgf/math/pgfmathfunctions.random.code.t
ex)
(c:/texlive/2020/texmf-dist/tex/generic/pgf/math/pgfmathfunctions.comparison.co
de.tex)
(c:/texlive/2020/texmf-dist/tex/generic/pgf/math/pgfmathfunctions.base.code.tex
)
(c:/texlive/2020/texmf-dist/tex/generic/pgf/math/pgfmathfunctions.round.code.te
x)
(c:/texlive/2020/texmf-dist/tex/generic/pgf/math/pgfmathfunctions.misc.code.tex
)
(c:/texlive/2020/texmf-dist/tex/generic/pgf/math/pgfmathfunctions.integerarithm
etics.code.tex)))
(c:/texlive/2020/texmf-dist/tex/generic/pgf/math/pgfmathfloat.code.tex
\c@pgfmathroundto@lastzeros=\count282
))
(c:/texlive/2020/texmf-dist/tex/generic/pgf/math/pgfint.code.tex)
(c:/texlive/2020/texmf-dist/tex/generic/pgf/basiclayer/pgfcorepoints.code.tex
File: pgfcorepoints.code.tex 2020/01/08 v3.1.5b (3.1.5b)
\pgf@picminx=\dimen194
\pgf@picmaxx=\dimen195
\pgf@picminy=\dimen196
\pgf@picmaxy=\dimen197
\pgf@pathminx=\dimen198
\pgf@pathmaxx=\dimen199
\pgf@pathminy=\dimen256
\pgf@pathmaxy=\dimen257
\pgf@xx=\dimen258
\pgf@xy=\dimen259
\pgf@yx=\dimen260
\pgf@yy=\dimen261
\pgf@zx=\dimen262
\pgf@zy=\dimen263
)
(c:/texlive/2020/texmf-dist/tex/generic/pgf/basiclayer/pgfcorepathconstruct.cod
e.tex
File: pgfcorepathconstruct.code.tex 2020/01/08 v3.1.5b (3.1.5b)
\pgf@path@lastx=\dimen264
\pgf@path@lasty=\dimen265
)
(c:/texlive/2020/texmf-dist/tex/generic/pgf/basiclayer/pgfcorepathusage.code.te
x
File: pgfcorepathusage.code.tex 2020/01/08 v3.1.5b (3.1.5b)
\pgf@shorten@end@additional=\dimen266
\pgf@shorten@start@additional=\dimen267
)
(c:/texlive/2020/texmf-dist/tex/generic/pgf/basiclayer/pgfcorescopes.code.tex
File: pgfcorescopes.code.tex 2020/01/08 v3.1.5b (3.1.5b)
\pgfpic=\box56
\pgf@hbox=\box57
\pgf@layerbox@main=\box58
\pgf@picture@serial@count=\count283
)
(c:/texlive/2020/texmf-dist/tex/generic/pgf/basiclayer/pgfcoregraphicstate.code
.tex
File: pgfcoregraphicstate.code.tex 2020/01/08 v3.1.5b (3.1.5b)
\pgflinewidth=\dimen268
)
(c:/texlive/2020/texmf-dist/tex/generic/pgf/basiclayer/pgfcoretransformations.c
ode.tex
File: pgfcoretransformations.code.tex 2020/01/08 v3.1.5b (3.1.5b)
\pgf@pt@x=\dimen269
\pgf@pt@y=\dimen270
\pgf@pt@temp=\dimen271
)
(c:/texlive/2020/texmf-dist/tex/generic/pgf/basiclayer/pgfcorequick.code.tex
File: pgfcorequick.code.tex 2020/01/08 v3.1.5b (3.1.5b)
)
(c:/texlive/2020/texmf-dist/tex/generic/pgf/basiclayer/pgfcoreobjects.code.tex
File: pgfcoreobjects.code.tex 2020/01/08 v3.1.5b (3.1.5b)
)
(c:/texlive/2020/texmf-dist/tex/generic/pgf/basiclayer/pgfcorepathprocessing.co
de.tex
File: pgfcorepathprocessing.code.tex 2020/01/08 v3.1.5b (3.1.5b)
)
(c:/texlive/2020/texmf-dist/tex/generic/pgf/basiclayer/pgfcorearrows.code.tex
File: pgfcorearrows.code.tex 2020/01/08 v3.1.5b (3.1.5b)
\pgfarrowsep=\dimen272
)
(c:/texlive/2020/texmf-dist/tex/generic/pgf/basiclayer/pgfcoreshade.code.tex
File: pgfcoreshade.code.tex 2020/01/08 v3.1.5b (3.1.5b)
\pgf@max=\dimen273
\pgf@sys@shading@range@num=\count284
\pgf@shadingcount=\count285
)
(c:/texlive/2020/texmf-dist/tex/generic/pgf/basiclayer/pgfcoreimage.code.tex
File: pgfcoreimage.code.tex 2020/01/08 v3.1.5b (3.1.5b)

(c:/texlive/2020/texmf-dist/tex/generic/pgf/basiclayer/pgfcoreexternal.code.tex
File: pgfcoreexternal.code.tex 2020/01/08 v3.1.5b (3.1.5b)
\pgfexternal@startupbox=\box59
))
(c:/texlive/2020/texmf-dist/tex/generic/pgf/basiclayer/pgfcorelayers.code.tex
File: pgfcorelayers.code.tex 2020/01/08 v3.1.5b (3.1.5b)
)
(c:/texlive/2020/texmf-dist/tex/generic/pgf/basiclayer/pgfcoretransparency.code
.tex
File: pgfcoretransparency.code.tex 2020/01/08 v3.1.5b (3.1.5b)
)
(c:/texlive/2020/texmf-dist/tex/generic/pgf/basiclayer/pgfcorepatterns.code.tex
File: pgfcorepatterns.code.tex 2020/01/08 v3.1.5b (3.1.5b)
) (c:/texlive/2020/texmf-dist/tex/generic/pgf/basiclayer/pgfcorerdf.code.tex
File: pgfcorerdf.code.tex 2020/01/08 v3.1.5b (3.1.5b)
))) (c:/texlive/2020/texmf-dist/tex/generic/pgf/modules/pgfmoduleshapes.code.te
x
File: pgfmoduleshapes.code.tex 2020/01/08 v3.1.5b (3.1.5b)
\pgfnodeparttextbox=\box60
)
(c:/texlive/2020/texmf-dist/tex/generic/pgf/modules/pgfmoduleplot.code.tex
File: pgfmoduleplot.code.tex 2020/01/08 v3.1.5b (3.1.5b)
)
(c:/texlive/2020/texmf-dist/tex/latex/pgf/compatibility/pgfcomp-version-0-65.st
y
Package: pgfcomp-version-0-65 2020/01/08 v3.1.5b (3.1.5b)
\pgf@nodesepstart=\dimen274
\pgf@nodesepend=\dimen275
)
(c:/texlive/2020/texmf-dist/tex/latex/pgf/compatibility/pgfcomp-version-1-18.st
y
Package: pgfcomp-version-1-18 2020/01/08 v3.1.5b (3.1.5b)
)) (c:/texlive/2020/texmf-dist/tex/latex/pgf/utilities/pgffor.sty
(c:/texlive/2020/texmf-dist/tex/latex/pgf/utilities/pgfkeys.sty
(c:/texlive/2020/texmf-dist/tex/generic/pgf/utilities/pgfkeys.code.tex))
(c:/texlive/2020/texmf-dist/tex/latex/pgf/math/pgfmath.sty
(c:/texlive/2020/texmf-dist/tex/generic/pgf/math/pgfmath.code.tex))
(c:/texlive/2020/texmf-dist/tex/generic/pgf/utilities/pgffor.code.tex
Package: pgffor 2020/01/08 v3.1.5b (3.1.5b)

(c:/texlive/2020/texmf-dist/tex/generic/pgf/math/pgfmath.code.tex)
\pgffor@iter=\dimen276
\pgffor@skip=\dimen277
\pgffor@stack=\toks46
\pgffor@toks=\toks47
))
(c:/texlive/2020/texmf-dist/tex/generic/pgf/frontendlayer/tikz/tikz.code.tex
Package: tikz 2020/01/08 v3.1.5b (3.1.5b)

(c:/texlive/2020/texmf-dist/tex/generic/pgf/libraries/pgflibraryplothandlers.co
de.tex
File: pgflibraryplothandlers.code.tex 2020/01/08 v3.1.5b (3.1.5b)
\pgf@plot@mark@count=\count286
\pgfplotmarksize=\dimen278
)
\tikz@lastx=\dimen279
\tikz@lasty=\dimen280
\tikz@lastxsaved=\dimen281
\tikz@lastysaved=\dimen282
\tikz@lastmovetox=\dimen283
\tikz@lastmovetoy=\dimen284
\tikzleveldistance=\dimen285
\tikzsiblingdistance=\dimen286
\tikz@figbox=\box61
\tikz@figbox@bg=\box62
\tikz@tempbox=\box63
\tikz@tempbox@bg=\box64
\tikztreelevel=\count287
\tikznumberofchildren=\count288
\tikznumberofcurrentchild=\count289
\tikz@fig@count=\count290

(c:/texlive/2020/texmf-dist/tex/generic/pgf/modules/pgfmodulematrix.code.tex
File: pgfmodulematrix.code.tex 2020/01/08 v3.1.5b (3.1.5b)
\pgfmatrixcurrentrow=\count291
\pgfmatrixcurrentcolumn=\count292
\pgf@matrix@numberofcolumns=\count293
)
\tikz@expandcount=\count294

(c:/texlive/2020/texmf-dist/tex/generic/pgf/frontendlayer/tikz/libraries/tikzli
brarytopaths.code.tex
File: tikzlibrarytopaths.code.tex 2020/01/08 v3.1.5b (3.1.5b)
)))
(c:/texlive/2020/texmf-dist/tex/latex/totcount/totcount.sty
Package: totcount 2011/01/25 v1.2 package for gettingthe total value of LaTeX c
ounters
)
(c:/texlive/2020/texmf-dist/tex/latex/changepage/changepage.sty
Package: changepage 2009/10/20 v1.0c check page and change page layout
\c@cp@cntr=\count295
\cp@tempcnt=\count296
)
(c:/texlive/2020/texmf-dist/tex/latex/frankenstein/attrib.sty
Package: attrib 2001/08/31 v1.3 attribution of block elements (Frankenstein's h
at)

(c:/texlive/2020/texmf-dist/tex/latex/frankenstein/moredefs.sty
Package: moredefs 2001/08/31 v1.8 more defining commands (Frankenstein's brain)

\sc@toks@a=\toks48
\sc@toks@b=\toks49
)
\AttribMinSkip=\skip74
)
(c:/texlive/2020/texmf-dist/tex/latex/was/upgreek.sty
Package: upgreek 2003/02/12 v2.0 (WaS)
Package upgreek Info: Using Euler Roman for upright Greek on input line 31.
\symugrf@m=\mathgroup7
LaTeX Font Info:    Overwriting symbol font `ugrf@m' in version `bold'
(Font)                  U/eur/m/n --> U/eur/b/n on input line 38.
)
(c:/texlive/2020/texmf-dist/tex/latex/tools/tabularx.sty
Package: tabularx 2020/01/15 v2.11c `tabularx' package (DPC)
\TX@col@width=\dimen287
\TX@old@table=\dimen288
\TX@old@col=\dimen289
\TX@target=\dimen290
\TX@delta=\dimen291
\TX@cols=\count297
\TX@ftn=\toks50
)
(c:/texlive/2020/texmf-dist/tex/latex/pbox/pbox.sty
Package: pbox 2011/12/07 v1.2 Dynamic parboxes
\pb@xlen=\skip75
)
(c:/texlive/2020/texmf-dist/tex/latex/ragged2e/ragged2e.sty
Package: ragged2e 2019/07/28 v2.2 ragged2e Package (MS)

(c:/texlive/2020/texmf-dist/tex/latex/ms/everysel.sty
Package: everysel 2011/10/28 v1.2 EverySelectfont Package (MS)
)
\CenteringLeftskip=\skip76
\RaggedLeftLeftskip=\skip77
\RaggedRightLeftskip=\skip78
\CenteringRightskip=\skip79
\RaggedLeftRightskip=\skip80
\RaggedRightRightskip=\skip81
\CenteringParfillskip=\skip82
\RaggedLeftParfillskip=\skip83
\RaggedRightParfillskip=\skip84
\JustifyingParfillskip=\skip85
\CenteringParindent=\skip86
\RaggedLeftParindent=\skip87
\RaggedRightParindent=\skip88
\JustifyingParindent=\skip89
)
(c:/texlive/2020/texmf-dist/tex/latex/tocloft/tocloft.sty
Package: tocloft 2017/08/31 v2.3i parameterised ToC, etc., typesetting
Package tocloft Info: The document has section divisions on input line 51.
\cftparskip=\skip90
\cftbeforetoctitleskip=\skip91
\cftaftertoctitleskip=\skip92
\cftbeforepartskip=\skip93
\cftpartnumwidth=\skip94
\cftpartindent=\skip95
\cftbeforesecskip=\skip96
\cftsecindent=\skip97
\cftsecnumwidth=\skip98
\cftbeforesubsecskip=\skip99
\cftsubsecindent=\skip100
\cftsubsecnumwidth=\skip101
\cftbeforesubsubsecskip=\skip102
\cftsubsubsecindent=\skip103
\cftsubsubsecnumwidth=\skip104
\cftbeforeparaskip=\skip105
\cftparaindent=\skip106
\cftparanumwidth=\skip107
\cftbeforesubparaskip=\skip108
\cftsubparaindent=\skip109
\cftsubparanumwidth=\skip110
\cftbeforeloftitleskip=\skip111
\cftafterloftitleskip=\skip112
\cftbeforefigskip=\skip113
\cftfigindent=\skip114
\cftfignumwidth=\skip115
\c@lofdepth=\count298
\c@lotdepth=\count299
\cftbeforelottitleskip=\skip116
\cftafterlottitleskip=\skip117
\cftbeforetabskip=\skip118
\cfttabindent=\skip119
\cfttabnumwidth=\skip120
)
(c:/texlive/2020/texmf-dist/tex/latex/marginnote/marginnote.sty
Package: marginnote 2018/08/09 v1.4b non floating margin notes for LaTeX
\c@mn@abspage=\count300
)
(c:/texlive/2020/texmf-dist/tex/latex/marginfix/marginfix.sty
Package: marginfix 2013/09/08 v1.1 Fix Margin Paragraphs
\Mfx@inject@insert=\insert252
\Mfx@marginbox=\box65
\Mfx@marginpos@min=\dimen292
\Mfx@marginpos@max=\dimen293
\Mfx@marginspace=\dimen294
\Mfx@marginheight=\dimen295
\Mfx@piece@content=\box66
\Mfx@piece@count=\count301
\Mfx@mparshift=\dimen296
\marginheightadjustment=\dimen297
\marginposadjustment=\dimen298
\Mfx@strutheight=\dimen299
)
(c:/texlive/2020/texmf-dist/tex/latex/enotez/enotez.sty
(c:/texlive/2020/texmf-dist/tex/latex/l3kernel/expl3.sty
Package: expl3 2020-03-06 L3 programming layer (loader) 

(c:/texlive/2020/texmf-dist/tex/latex/l3backend/l3backend-pdfmode.def
File: l3backend-pdfmode.def 2020-03-12 L3 backend support: PDF mode
\l__kernel_color_stack_int=\count302
\l__pdf_internal_box=\box67
))
(c:/texlive/2020/texmf-dist/tex/latex/l3packages/xparse/xparse.sty
Package: xparse 2020-03-06 L3 Experimental document command parser
\l__xparse_current_arg_int=\count303
\g__xparse_grabber_int=\count304
\l__xparse_m_args_int=\count305
\l__xparse_v_nesting_int=\count306
)
(c:/texlive/2020/texmf-dist/tex/latex/l3packages/l3keys2e/l3keys2e.sty
Package: l3keys2e 2020-03-06 LaTeX2e option processing using LaTeX3 keys
)
(c:/texlive/2020/texmf-dist/tex/latex/l3packages/xtemplate/xtemplate.sty
Package: xtemplate 2020-03-06 L3 Experimental prototype document functions
\l__xtemplate_tmp_dim=\dimen300
\l__xtemplate_tmp_int=\count307
\l__xtemplate_tmp_muskip=\muskip17
\l__xtemplate_tmp_skip=\skip121
)
Package: enotez 2020/01/16 v0.10b Endnotes for LaTeX2e
\l__enotez_list_preamble_skip=\skip122
\l__enotez_list_postamble_skip=\skip123
\g__enotez_endnote_id_int=\count308
\g__enotez_endnote_mark_int=\count309
\c@endnote=\count310
\g__enotez_list_printed_int=\count311
\l__enotez_tmpa_int=\count312

Package xtemplate Info: Declaring object type 'enotez-list' taking 1
(xtemplate)             argument(s) on line 473.

\l__enotez_list_notes_sep_dim=\dimen301

(c:/texlive/2020/texmf-dist/tex/latex/translations/translations.sty
Package: translations 2018/02/28 v1.8 internationalization of LaTeX2e packages 
(CN)

(c:/texlive/2020/texmf-dist/tex/latex/koma-script/scrlfile.sty
Package: scrlfile 2020/01/24 v3.29 KOMA-Script package (loading files)
)))
(./Definitions/journalnames.tex)
(c:/texlive/2020/texmf-dist/tex/latex/amscls/amsthm.sty
Package: amsthm 2017/10/31 v2.20.4
\thm@style=\toks51
\thm@bodyfont=\toks52
\thm@headfont=\toks53
\thm@notefont=\toks54
\thm@headpunct=\toks55
\thm@preskip=\skip124
\thm@postskip=\skip125
\thm@headsep=\skip126
\dth@everypar=\toks56
)
\c@theorem=\count313
\c@lemma=\count314
\c@corollary=\count315
\c@proposition=\count316
\c@characterization=\count317
\c@property=\count318
\c@problem=\count319
\c@example=\count320
\c@examplesanddefinitions=\count321
\c@remark=\count322
\c@definition=\count323
\c@hypothesis=\count324
\c@notation=\count325
\c@assumption=\count326
\c@algorithm=\count327

(c:/texlive/2020/texmf-dist/tex/latex/natbib/natbib.sty
Package: natbib 2010/09/13 8.31b (PWD, AO)
\bibhang=\skip127
\bibsep=\skip128
LaTeX Info: Redefining \cite on input line 694.
\c@NAT@ctr=\count328
)
(c:/texlive/2020/texmf-dist/tex/latex/hyperref/hyperref.sty
Package: hyperref 2020/01/14 v7.00d Hypertext links for LaTeX

(c:/texlive/2020/texmf-dist/tex/generic/pdfescape/pdfescape.sty
Package: pdfescape 2019/12/09 v1.15 Implements pdfTeX's escape features (HO)
)
(c:/texlive/2020/texmf-dist/tex/latex/hycolor/hycolor.sty
Package: hycolor 2020-01-27 v1.10 Color options for hyperref/bookmark (HO)
)
(c:/texlive/2020/texmf-dist/tex/latex/letltxmacro/letltxmacro.sty
Package: letltxmacro 2019/12/03 v1.6 Let assignment for LaTeX macros (HO)
)
(c:/texlive/2020/texmf-dist/tex/latex/auxhook/auxhook.sty
Package: auxhook 2019-12-17 v1.6 Hooks for auxiliary files (HO)
)
\@linkdim=\dimen302
\Hy@linkcounter=\count329
\Hy@pagecounter=\count330

(c:/texlive/2020/texmf-dist/tex/latex/hyperref/pd1enc.def
File: pd1enc.def 2020/01/14 v7.00d Hyperref: PDFDocEncoding definition (HO)
Now handling font encoding PD1 ...
... no UTF-8 mapping file for font encoding PD1
)
(c:/texlive/2020/texmf-dist/tex/generic/intcalc/intcalc.sty
Package: intcalc 2019/12/15 v1.3 Expandable calculations with integers (HO)
)
(c:/texlive/2020/texmf-dist/tex/generic/etexcmds/etexcmds.sty
Package: etexcmds 2019/12/15 v1.7 Avoid name clashes with e-TeX commands (HO)
)
\Hy@SavedSpaceFactor=\count331
Package hyperref Info: Option `unicode' set `true' on input line 4421.

(c:/texlive/2020/texmf-dist/tex/latex/hyperref/puenc.def
File: puenc.def 2020/01/14 v7.00d Hyperref: PDF Unicode definition (HO)
Now handling font encoding PU ...
... no UTF-8 mapping file for font encoding PU
)
Package hyperref Info: Option `bookmarksopen' set `true' on input line 4421.
Package hyperref Info: Option `pdffitwindow' set `true' on input line 4421.
Package hyperref Info: Option `colorlinks' set `true' on input line 4421.
Package hyperref Info: Option `hyperfootnotes' set `true' on input line 4421.
Package hyperref Info: Hyper figures OFF on input line 4547.
Package hyperref Info: Link nesting OFF on input line 4552.
Package hyperref Info: Hyper index ON on input line 4555.
Package hyperref Info: Plain pages OFF on input line 4562.
Package hyperref Info: Backreferencing OFF on input line 4567.
Package hyperref Info: Implicit mode ON; LaTeX internals redefined.
Package hyperref Info: Bookmarks ON on input line 4800.
\c@Hy@tempcnt=\count332

(c:/texlive/2020/texmf-dist/tex/latex/url/url.sty
\Urlmuskip=\muskip18
Package: url 2013/09/16  ver 3.4  Verb mode for urls, etc.
)
LaTeX Info: Redefining \url on input line 5159.
\XeTeXLinkMargin=\dimen303

(c:/texlive/2020/texmf-dist/tex/generic/bitset/bitset.sty
Package: bitset 2019/12/09 v1.3 Handle bit-vector datatype (HO)

(c:/texlive/2020/texmf-dist/tex/generic/bigintcalc/bigintcalc.sty
Package: bigintcalc 2019/12/15 v1.5 Expandable calculations on big integers (HO
)
))
\Fld@menulength=\count333
\Field@Width=\dimen304
\Fld@charsize=\dimen305
Package hyperref Info: Hyper figures OFF on input line 6430.
Package hyperref Info: Link nesting OFF on input line 6435.
Package hyperref Info: Hyper index ON on input line 6438.
Package hyperref Info: backreferencing OFF on input line 6445.
Package hyperref Info: Link coloring ON on input line 6448.
Package hyperref Info: Link coloring with OCG OFF on input line 6455.
Package hyperref Info: PDF/A mode OFF on input line 6460.
LaTeX Info: Redefining \ref on input line 6500.
LaTeX Info: Redefining \pageref on input line 6504.

(c:/texlive/2020/texmf-dist/tex/generic/atbegshi/atbegshi.sty
Package: atbegshi 2019/12/05 v1.19 At begin shipout hook (HO)
)
\Hy@abspage=\count334
\c@Item=\count335
\c@Hfootnote=\count336
)
Package hyperref Info: Driver: hpdftex.

(c:/texlive/2020/texmf-dist/tex/latex/hyperref/hpdftex.def
File: hpdftex.def 2020/01/14 v7.00d Hyperref driver for pdfTeX

(c:/texlive/2020/texmf-dist/tex/latex/atveryend/atveryend.sty
Package: atveryend 2019-12-11 v1.11 Hooks at the very end of document (HO)
)
\Fld@listcount=\count337
\c@bookmark@seq@number=\count338

(c:/texlive/2020/texmf-dist/tex/latex/rerunfilecheck/rerunfilecheck.sty
Package: rerunfilecheck 2019/12/05 v1.9 Rerun checks for auxiliary files (HO)

(c:/texlive/2020/texmf-dist/tex/generic/uniquecounter/uniquecounter.sty
Package: uniquecounter 2019/12/15 v1.4 Provide unlimited unique counter (HO)
)
Package uniquecounter Info: New unique counter `rerunfilecheck' on input line 2
86.
)
\Hy@SectionHShift=\skip129
)
(c:/texlive/2020/texmf-dist/tex/latex/cleveref/cleveref.sty
Package: cleveref 2018/03/27 v0.21.4 Intelligent cross-referencing
Package cleveref Info: `hyperref' support loaded on input line 2370.
LaTeX Info: Redefining \cref on input line 2370.
LaTeX Info: Redefining \Cref on input line 2370.
LaTeX Info: Redefining \crefrange on input line 2370.
LaTeX Info: Redefining \Crefrange on input line 2370.
LaTeX Info: Redefining \cpageref on input line 2370.
LaTeX Info: Redefining \Cpageref on input line 2370.
LaTeX Info: Redefining \cpagerefrange on input line 2370.
LaTeX Info: Redefining \Cpagerefrange on input line 2370.
LaTeX Info: Redefining \labelcref on input line 2370.
LaTeX Info: Redefining \labelcpageref on input line 2370.
Package cleveref Info: `amsthm' support loaded on input line 3026.
)
(c:/texlive/2020/texmf-dist/tex/latex/koma-script/scrextend.sty
Package: scrextend 2020/01/24 v3.29 KOMA-Script package (extend other classes w
ith features of KOMA-Script classes)

(c:/texlive/2020/texmf-dist/tex/latex/koma-script/scrkbase.sty
Package: scrkbase 2020/01/24 v3.29 KOMA-Script package (KOMA-Script-dependent b
asics and keyval usage)

(c:/texlive/2020/texmf-dist/tex/latex/koma-script/scrbase.sty
Package: scrbase 2020/01/24 v3.29 KOMA-Script package (KOMA-Script-independent 
basics and keyval usage)
))

LaTeX Warning: Command \@footnotemark  has changed.
               Check if current package is valid.

)
\c@page@totc=\count339
\MyLen=\skip130
\MyBox=\box68
\leftcolumnlength=\skip131
\extralength=\skip132
\fulllength=\skip133
 (c:/texlive/2020/texmf-dist/tex/latex/geometry/geometry.sty
Package: geometry 2020/01/02 v5.9 Page Geometry

(c:/texlive/2020/texmf-dist/tex/generic/iftex/ifvtex.sty
Package: ifvtex 2019/10/25 v1.7 ifvtex legacy package. Use iftex instead.
)
\Gm@cnth=\count340
\Gm@cntv=\count341
\c@Gm@tempcnt=\count342
\Gm@bindingoffset=\dimen306
\Gm@wd@mp=\dimen307
\Gm@odd@mp=\dimen308
\Gm@even@mp=\dimen309
\Gm@layoutwidth=\dimen310
\Gm@layoutheight=\dimen311
\Gm@layouthoffset=\dimen312
\Gm@layoutvoffset=\dimen313
\Gm@dimlist=\toks57
)
(c:/texlive/2020/texmf-dist/tex/latex/newfloat/newfloat.sty
Package: newfloat 2019/09/02 v1.1l Defining new floating environments (AR)
)
Package newfloat Info: New float `listing' with options `' on input line 1360.
\c@listing=\count343
Package newfloat Info: float type `listing'=4 on input line 1360.
\c@lolistingdepth=\count344
Package newfloat Info: New float `boxenv' with options `name=Box' on input line
 1361.
\c@boxenv=\count345
Package newfloat Info: float type `boxenv'=8 on input line 1361.
\c@loboxenvdepth=\count346
Package newfloat Info: New float `chart' with options `' on input line 1362.
\c@chart=\count347
Package newfloat Info: float type `chart'=16 on input line 1362.
\c@lochartdepth=\count348
Package newfloat Info: New float `scheme' with options `' on input line 1363.
\c@scheme=\count349
Package newfloat Info: float type `scheme'=32 on input line 1363.
\c@loschemedepth=\count350
Package newfloat Info: New float `figurewide' with options `' on input line 136
4.
\c@figurewide=\count351
Package newfloat Info: float type `figurewide'=64 on input line 1364.
\c@lofigurewidedepth=\count352

(c:/texlive/2020/texmf-dist/tex/latex/caption/caption.sty
Package: caption 2020/01/03 v3.4h Customizing captions (AR)

(c:/texlive/2020/texmf-dist/tex/latex/caption/caption3.sty
Package: caption3 2020/01/03 v1.8h caption3 kernel (AR)
Package caption3 Info: TeX engine: e-TeX on input line 61.
\captionmargin=\dimen314
\captionmargin@=\dimen315
\captionwidth=\dimen316
\caption@tempdima=\dimen317
\caption@indent=\dimen318
\caption@parindent=\dimen319
\caption@hangindent=\dimen320
Package caption Info: Standard document class detected.
)
\c@caption@flags=\count353
\c@continuedfloat=\count354
Package caption Info: float package is loaded.
Package caption Info: hyperref package is loaded.
)
\@justcentbox=\box69

(c:/texlive/2020/texmf-dist/tex/latex/seqsplit/seqsplit.sty
Package: seqsplit 2006/08/07 v0.1 Splitting long sequences (DNA, RNA, proteins,
 etc.) 
)
\cellWidtha=\skip134
\cellWidthb=\skip135
\cellWidthc=\skip136
\cellWidthd=\skip137
\cellWidthe=\skip138
\cellWidthf=\skip139
\cellWidthg=\skip140
\cellWidthh=\skip141
\cellWidthi=\skip142
\cellWidthj=\skip143
\cellWidthk=\skip144
\cellWidthl=\skip145
\cellWidthm=\skip146
\cellWidthn=\skip147
\cellWidtho=\skip148
\cellWidthp=\skip149
\cellWidthq=\skip150
\cellWidthr=\skip151
\cellWidths=\skip152
\cellWidtht=\skip153
\cellWidthu=\skip154
\cellWidthv=\skip155
\cellWidthw=\skip156
\cellWidthx=\skip157
\cellWidthy=\skip158
\cellWidthz=\skip159
\cellWidthA=\skip160
\cellWidthB=\skip161
\cellWidthC=\skip162
\cellWidthD=\skip163
\cellWidthE=\skip164
\cellWidthF=\skip165
\cellWidthG=\skip166
\cellWidthH=\skip167
\cellWidthI=\skip168
\cellWidthJ=\skip169
\cellWidthK=\skip170
\cellWidthL=\skip171
\cellWidthM=\skip172
\cellWidthN=\skip173
\cellWidthO=\skip174
\cellWidthP=\skip175
\cellWidthQ=\skip176
\cellWidthR=\skip177
\cellWidthS=\skip178
\cellWidthT=\skip179
\cellWidthU=\skip180
\cellWidthV=\skip181
\cellWidthW=\skip182
\cellWidthX=\skip183
\cellWidthY=\skip184
\cellWidthZ=\skip185
)
(c:/texlive/2020/texmf-dist/tex/latex/caption/subcaption.sty
Package: subcaption 2020/01/22 v1.3d Sub-captions (AR)
\c@subfigure=\count355
\c@subtable=\count356
\c@sublisting=\count357
\c@subboxenv=\count358
\c@subchart=\count359
\c@subscheme=\count360
\c@subfigurewide=\count361
)
(c:/texlive/2020/texmf-dist/tex/latex/tools/longtable.sty
Package: longtable 2020/01/07 v4.13 Multi-page Table package (DPC)
\LTleft=\skip186
\LTright=\skip187
\LTpre=\skip188
\LTpost=\skip189
\LTchunksize=\count362
\LTcapwidth=\dimen321
\LT@head=\box70
\LT@firsthead=\box71
\LT@foot=\box72
\LT@lastfoot=\box73
\LT@cols=\count363
\LT@rows=\count364
\c@LT@tables=\count365
\c@LT@chunks=\count366
\LT@p@ftn=\toks58
)
(c:/texlive/2020/texmf-dist/tex/latex/changes/changes.sty
Package: changes 2019/11/17 v3.2.1 changes package

*** changes package 2019/11/17 v3.2.1 ***
(c:/texlive/2020/texmf-dist/tex/latex/xkeyval/xkeyval.sty
Package: xkeyval 2014/12/03 v2.7a package option processing (HA)

(c:/texlive/2020/texmf-dist/tex/generic/xkeyval/xkeyval.tex
(c:/texlive/2020/texmf-dist/tex/generic/xkeyval/xkvutils.tex
\XKV@toks=\toks59
\XKV@tempa@toks=\toks60
)
\XKV@depth=\count367
File: xkeyval.tex 2014/12/03 v2.7a key=value parser (HA)
))
(c:/texlive/2020/texmf-dist/tex/latex/xifthen/xifthen.sty
Package: xifthen 2015/11/05 v1.4.0 Extended ifthen features

(c:/texlive/2020/texmf-dist/tex/latex/ifmtarg/ifmtarg.sty
Package: ifmtarg 2018/04/16 v1.2b check for an empty argument
))
(c:/texlive/2020/texmf-dist/tex/generic/xstring/xstring.sty
(c:/texlive/2020/texmf-dist/tex/generic/xstring/xstring.tex
\integerpart=\count368
\decimalpart=\count369
)
Package: xstring 2019/02/06 v1.83 String manipulations (CT)
)
ulem-option 'normalem,normalbf', passed to package ulem
truncate-option 'breakall,fit', passed to package truncate
changes-option 'markup=underlined'
(c:/texlive/2020/texmf-dist/tex/generic/ulem/ulem.sty
\UL@box=\box74
\UL@hyphenbox=\box75
\UL@skip=\skip190
\UL@hook=\toks61
\UL@height=\dimen322
\UL@pe=\count370
\UL@pixel=\dimen323
\ULC@box=\box76
Package: ulem 2019/11/18
\ULdepth=\dimen324
)
(c:/texlive/2020/texmf-dist/tex/latex/todonotes/todonotes.sty
Package: todonotes 2019/01/24 v1.1.2 Todonotes source and documentation.
Package: todonotes 2018/11/22

(c:/texlive/2020/texmf-dist/tex/generic/pgf/frontendlayer/tikz/libraries/tikzli
brarypositioning.code.tex
File: tikzlibrarypositioning.code.tex 2020/01/08 v3.1.5b (3.1.5b)
)
(c:/texlive/2020/texmf-dist/tex/generic/pgf/frontendlayer/tikz/libraries/tikzli
braryshadows.code.tex
File: tikzlibraryshadows.code.tex 2020/01/08 v3.1.5b (3.1.5b)

(c:/texlive/2020/texmf-dist/tex/generic/pgf/frontendlayer/tikz/libraries/tikzli
braryfadings.code.tex
File: tikzlibraryfadings.code.tex 2020/01/08 v3.1.5b (3.1.5b)

(c:/texlive/2020/texmf-dist/tex/generic/pgf/libraries/pgflibraryfadings.code.te
x
File: pgflibraryfadings.code.tex 2020/01/08 v3.1.5b (3.1.5b)
)))
\c@@todonotes@numberoftodonotes=\count371
)
\c@Changes@AuthorCount=\count372
\c@Changes@Author=\count373
\c@Changes@addedCount=\count374
\c@Changes@deletedCount=\count375
\c@Changes@replacedCount=\count376
\c@Changes@highlightCount=\count377
\c@Changes@commentCount=\count378
\c@authorcommentcount=\count379
 (c:/texlive/2020/texmf-dist/tex/latex/truncate/truncate.sty
Package: truncate 2001/08/20  ver 3.6
\@Trunc@RestHyph=\toks62
)
\Changes@truncate@width=\skip191
\Changes@summary@width=\skip192
)
Package translations Info: No language package found. I am going to use `englis
h' as default language. on input line 189.

(./template_supplementary.aux)
\openout1 = `template_supplementary.aux'.

LaTeX Font Info:    Checking defaults for OML/cmm/m/it on input line 189.
LaTeX Font Info:    ... okay on input line 189.
LaTeX Font Info:    Checking defaults for OMS/cmsy/m/n on input line 189.
LaTeX Font Info:    ... okay on input line 189.
LaTeX Font Info:    Checking defaults for OT1/cmr/m/n on input line 189.
LaTeX Font Info:    ... okay on input line 189.
LaTeX Font Info:    Checking defaults for T1/cmr/m/n on input line 189.
LaTeX Font Info:    ... okay on input line 189.
LaTeX Font Info:    Checking defaults for TS1/cmr/m/n on input line 189.
LaTeX Font Info:    ... okay on input line 189.
LaTeX Font Info:    Checking defaults for OMX/cmex/m/n on input line 189.
LaTeX Font Info:    ... okay on input line 189.
LaTeX Font Info:    Checking defaults for U/cmr/m/n on input line 189.
LaTeX Font Info:    ... okay on input line 189.
LaTeX Font Info:    Checking defaults for PD1/pdf/m/n on input line 189.
LaTeX Font Info:    ... okay on input line 189.
LaTeX Font Info:    Checking defaults for PU/pdf/m/n on input line 189.
LaTeX Font Info:    ... okay on input line 189.
LaTeX Font Info:    Trying to load font information for T1+ppl on input line 18
9.

(c:/texlive/2020/texmf-dist/tex/latex/psnfss/t1ppl.fd
File: t1ppl.fd 2001/06/04 font definitions for T1/ppl.
)
(c:/texlive/2020/texmf-dist/tex/context/base/mkii/supp-pdf.mkii
[Loading MPS to PDF converter (version 2006.09.02).]
\scratchcounter=\count380
\scratchdimen=\dimen325
\scratchbox=\box77
\nofMPsegments=\count381
\nofMParguments=\count382
\everyMPshowfont=\toks63
\MPscratchCnt=\count383
\MPscratchDim=\dimen326
\MPnumerator=\count384
\makeMPintoPDFobject=\count385
\everyMPtoPDFconversion=\toks64
)
Package lastpage Info: Please have a look at the pageslts package at
(lastpage)             https://www.ctan.org/pkg/pageslts
(lastpage)             ! on input line 189.
LaTeX Info: Redefining \microtypecontext on input line 189.
Package microtype Info: Generating PDF output.
Package microtype Info: Character protrusion enabled (level 2).
Package microtype Info: Using default protrusion set `alltext'.
Package microtype Info: Automatic font expansion enabled (level 2),
(microtype)             stretch: 20, shrink: 20, step: 1, non-selected.
Package microtype Info: Using default expansion set `basictext'.
LaTeX Info: Redefining \showhyphens on input line 189.
Package microtype Info: No adjustment of tracking.
Package microtype Info: No adjustment of interword spacing.
Package microtype Info: No adjustment of character kerning.
 (c:/texlive/2020/texmf-dist/tex/latex/microtype/mt-ppl.cfg
File: mt-ppl.cfg 2005/11/16 v1.6 microtype config. file: Palatino (RS)
)
ABD: EveryShipout initializing macros ABD: EverySelectfont initializing macros
LaTeX Info: Redefining \selectfont on input line 189.

(c:/texlive/2020/texmf-dist/tex/latex/translations/translations-basic-dictionar
y-english.trsl
File: translations-basic-dictionary-english.trsl (english translation file `tra
nslations-basic-dictionary')
)
Package translations Info: loading dictionary `translations-basic-dictionary' f
or `english'. on input line 189.
\AtBeginShipoutBox=\box78
Package hyperref Info: Link coloring ON on input line 189.
 (c:/texlive/2020/texmf-dist/tex/latex/hyperref/nameref.sty
Package: nameref 2019/09/16 v2.46 Cross-referencing by name of section

(c:/texlive/2020/texmf-dist/tex/latex/refcount/refcount.sty
Package: refcount 2019/12/15 v3.6 Data extraction from label references (HO)
)
(c:/texlive/2020/texmf-dist/tex/generic/gettitlestring/gettitlestring.sty
Package: gettitlestring 2019/12/15 v1.6 Cleanup title references (HO)
)
\c@section@level=\count386
)
LaTeX Info: Redefining \ref on input line 189.
LaTeX Info: Redefining \pageref on input line 189.
LaTeX Info: Redefining \nameref on input line 189.

(./template_supplementary.out) (./template_supplementary.out)
\@outlinefile=\write4
\openout4 = `template_supplementary.out'.

Package epstopdf Info: Source file: <Definitions/logo-updates.eps>
(epstopdf)                    date: 2022-12-02 21:52:48
(epstopdf)                    size: 851415 bytes
(epstopdf)             Output file: <Definitions/logo-updates-eps-converted-to.
pdf>
(epstopdf)                    date: 2023-01-13 15:10:47
(epstopdf)                    size: 15563 bytes
(epstopdf)             Command: <repstopdf --outfile=Definitions/logo-updates-e
ps-converted-to.pdf Definitions/logo-updates.eps>
(epstopdf)             \includegraphics on input line 189.
Package epstopdf Info: Output file is already uptodate.


pdfTeX warning: pdflatex.exe (file ./Definitions/logo-updates-eps-converted-to.
pdf): PDF inclusion: found PDF version <1.7>, but at most version <1.5> allowed

<Definitions/logo-updates-eps-converted-to.pdf, id=52, 828.09375pt x 275.0275pt
>
File: Definitions/logo-updates-eps-converted-to.pdf Graphic file (type pdf)
<use Definitions/logo-updates-eps-converted-to.pdf>
Package pdftex.def Info: Definitions/logo-updates-eps-converted-to.pdf  used on
 input line 189.
(pdftex.def)             Requested size: 51.40193pt x 17.07182pt.
Package epstopdf Info: Source file: <Definitions/logo-ccby.eps>
(epstopdf)                    date: 2018-07-22 11:33:50
(epstopdf)                    size: 484140 bytes
(epstopdf)             Output file: <Definitions/logo-ccby-eps-converted-to.pdf
>
(epstopdf)                    date: 2023-01-13 15:10:49
(epstopdf)                    size: 12001 bytes
(epstopdf)             Command: <repstopdf --outfile=Definitions/logo-ccby-eps-
converted-to.pdf Definitions/logo-ccby.eps>
(epstopdf)             \includegraphics on input line 189.
Package epstopdf Info: Output file is already uptodate.


pdfTeX warning: pdflatex.exe (file ./Definitions/logo-ccby-eps-converted-to.pdf
): PDF inclusion: found PDF version <1.7>, but at most version <1.5> allowed
<Definitions/logo-ccby-eps-converted-to.pdf, id=55, 120.45pt x 42.1575pt>
File: Definitions/logo-ccby-eps-converted-to.pdf Graphic file (type pdf)
<use Definitions/logo-ccby-eps-converted-to.pdf>
Package pdftex.def Info: Definitions/logo-ccby-eps-converted-to.pdf  used on in
put line 189.
(pdftex.def)             Requested size: 56.9055pt x 19.91693pt.
LaTeX Font Info:    Trying to load font information for TS1+ppl on input line 1
89.
(c:/texlive/2020/texmf-dist/tex/latex/psnfss/ts1ppl.fd
File: ts1ppl.fd 2001/06/04 font definitions for TS1/ppl.
)
Underfull \hbox (badness 1688) in paragraph at lines 189--189
\T1/ppl/m/n/7 Licensee MDPI, Basel, Switzer-land.
 []


Underfull \hbox (badness 7203) in paragraph at lines 189--189
\T1/ppl/m/n/7 dis-tributed un-der the terms and
 []


Underfull \hbox (badness 10000) in paragraph at lines 189--189
[][]\T1/ppl/m/n/7 cre-ativecom-mons.org/licenses/by/[][]
 []

LaTeX Font Info:    Trying to load font information for OT1+ppl on input line 1
89.
(c:/texlive/2020/texmf-dist/tex/latex/psnfss/ot1ppl.fd
File: ot1ppl.fd 2001/06/04 font definitions for OT1/ppl.
)
LaTeX Font Info:    Trying to load font information for OML+zplm on input line 
189.

(c:/texlive/2020/texmf-dist/tex/latex/psnfss/omlzplm.fd
File: omlzplm.fd 2002/09/08 Fontinst v1.914 font definitions for OML/zplm.
)
LaTeX Font Info:    Trying to load font information for OMS+zplm on input line 
189.

(c:/texlive/2020/texmf-dist/tex/latex/psnfss/omszplm.fd
File: omszplm.fd 2002/09/08 Fontinst v1.914 font definitions for OMS/zplm.
)
LaTeX Font Info:    Trying to load font information for OMX+zplm on input line 
189.

(c:/texlive/2020/texmf-dist/tex/latex/psnfss/omxzplm.fd
File: omxzplm.fd 2002/09/08 Fontinst v1.914 font definitions for OMX/zplm.
)
LaTeX Font Info:    Font shape `U/msa/m/n' will be
(Font)              scaled to size 10.42007pt on input line 189.

(c:/texlive/2020/texmf-dist/tex/latex/microtype/mt-msa.cfg
File: mt-msa.cfg 2006/02/04 v1.1 microtype config. file: AMS symbols (a) (RS)
)
LaTeX Font Info:    Font shape `U/msa/m/n' will be
(Font)              scaled to size 7.91925pt on input line 189.
LaTeX Font Info:    Font shape `U/msa/m/n' will be
(Font)              scaled to size 6.25204pt on input line 189.
LaTeX Font Info:    Font shape `U/msb/m/n' will be
(Font)              scaled to size 10.42007pt on input line 189.

(c:/texlive/2020/texmf-dist/tex/latex/microtype/mt-msb.cfg
File: mt-msb.cfg 2005/06/01 v1.0 microtype config. file: AMS symbols (b) (RS)
)
LaTeX Font Info:    Font shape `U/msb/m/n' will be
(Font)              scaled to size 7.91925pt on input line 189.
LaTeX Font Info:    Font shape `U/msb/m/n' will be
(Font)              scaled to size 6.25204pt on input line 189.
LaTeX Font Info:    Trying to load font information for OT1+zplm on input line 
189.

(c:/texlive/2020/texmf-dist/tex/latex/psnfss/ot1zplm.fd
File: ot1zplm.fd 2002/09/08 Fontinst v1.914 font definitions for OT1/zplm.
)
Package microtype Info: Loading generic protrusion settings for font family
(microtype)             `zplm' (encoding: OT1).
(microtype)             For optimal results, create family-specific settings.
(microtype)             See the microtype manual for details.

(c:/texlive/2020/texmf-dist/tex/latex/microtype/mt-eur.cfg
File: mt-eur.cfg 2006/07/31 v1.1 microtype config. file: AMS Euler Roman (RS)
)
LaTeX Font Info:    Redeclaring symbol font `AMSb' on input line 189.
LaTeX Font Info:    Overwriting symbol font `AMSb' in version `normal'
(Font)                  U/msb/m/n --> U/msb/m/n on input line 189.
LaTeX Font Info:    Overwriting symbol font `AMSb' in version `bold'
(Font)                  U/msb/m/n --> U/msb/m/n on input line 189.

*geometry* detected driver: pdftex
*geometry* verbose mode - [ preamble ] result:
* driver: pdftex
* paper: <default>
* layout: <same size as paper>
* layoutoffset:(h,v)=(0.0pt,0.0pt)
* modes: includehead includefoot 
* h-part:(L,W,R)=(167.01753pt, 394.35522pt, 36.13512pt)
* v-part:(T,H,B)=(51.21504pt, 772.49225pt, 21.33955pt)
* \paperwidth=597.50787pt
* \paperheight=845.04684pt
* \textwidth=394.35522pt
* \textheight=688.49225pt
* \oddsidemargin=94.74754pt
* \evensidemargin=94.74754pt
* \topmargin=-21.05495pt
* \headheight=12.0pt
* \headsep=24.0pt
* \topskip=10.0pt
* \footskip=48.0pt
* \marginparwidth=116.65646pt
* \marginparsep=14.51074pt
* \columnsep=10.0pt
* \skip\footins=17.07182pt
* \hoffset=0.0pt
* \voffset=0.0pt
* \mag=1000
* \@twocolumnfalse
* \@twosidefalse
* \@mparswitchfalse
* \@reversemargintrue
* (1in=72.27pt=25.4mm, 1cm=28.453pt)

Package newfloat Info: `float' package detected.
Package caption Info: Begin \AtBeginDocument code.
Package caption Info: longtable package is loaded.
(c:/texlive/2020/texmf-dist/tex/latex/caption/ltcaption.sty
Package: ltcaption 2018/08/26 v1.4a longtable captions (AR)
)
Package caption Info: End \AtBeginDocument code.
Package marginnote Info: Margin note 1.1 is on absolute page 1 on input line 18
9.
Package marginnote Info: right page because not two side mode on input line 189
.
Package epstopdf Info: Source file: <Definitions/logo-updates.eps>
(epstopdf)                    date: 2022-12-02 21:52:48
(epstopdf)                    size: 851415 bytes
(epstopdf)             Output file: <Definitions/logo-updates-eps-converted-to.
pdf>
(epstopdf)                    date: 2023-01-13 15:10:47
(epstopdf)                    size: 15563 bytes
(epstopdf)             Command: <repstopdf --outfile=Definitions/logo-updates-e
ps-converted-to.pdf Definitions/logo-updates.eps>
(epstopdf)             \includegraphics on input line 189.
Package epstopdf Info: Output file is already uptodate.
File: Definitions/logo-updates-eps-converted-to.pdf Graphic file (type pdf)
<use Definitions/logo-updates-eps-converted-to.pdf>
Package pdftex.def Info: Definitions/logo-updates-eps-converted-to.pdf  used on
 input line 189.
(pdftex.def)             Requested size: 51.40193pt x 17.07182pt.
Package epstopdf Info: Source file: <Definitions/logo-ccby.eps>
(epstopdf)                    date: 2018-07-22 11:33:50
(epstopdf)                    size: 484140 bytes
(epstopdf)             Output file: <Definitions/logo-ccby-eps-converted-to.pdf
>
(epstopdf)                    date: 2023-01-13 15:10:49
(epstopdf)                    size: 12001 bytes
(epstopdf)             Command: <repstopdf --outfile=Definitions/logo-ccby-eps-
converted-to.pdf Definitions/logo-ccby.eps>
(epstopdf)             \includegraphics on input line 189.
Package epstopdf Info: Output file is already uptodate.
File: Definitions/logo-ccby-eps-converted-to.pdf Graphic file (type pdf)
<use Definitions/logo-ccby-eps-converted-to.pdf>
Package pdftex.def Info: Definitions/logo-ccby-eps-converted-to.pdf  used on in
put line 189.
(pdftex.def)             Requested size: 56.9055pt x 19.91693pt.

Underfull \hbox (badness 1688) in paragraph at lines 189--189
\T1/ppl/m/n/7 Licensee MDPI, Basel, Switzer-land.
 []


Underfull \hbox (badness 7203) in paragraph at lines 189--189
\T1/ppl/m/n/7 dis-tributed un-der the terms and
 []


Underfull \hbox (badness 10000) in paragraph at lines 189--189
[][]\T1/ppl/m/n/7 cre-ativecom-mons.org/licenses/by/[][]
 []

Package marginnote Info: xpos seems to be 167.01753pt on input line 189.
Package epstopdf Info: Source file: <Definitions/molecules-logo.eps>
(epstopdf)                    date: 2015-12-11 13:32:38
(epstopdf)                    size: 249150 bytes
(epstopdf)             Output file: <Definitions/molecules-logo-eps-converted-t
o.pdf>
(epstopdf)                    date: 2023-01-11 09:24:38
(epstopdf)                    size: 15376 bytes
(epstopdf)             Command: <repstopdf --outfile=Definitions/molecules-logo
-eps-converted-to.pdf Definitions/molecules-logo.eps>
(epstopdf)             \includegraphics on input line 189.
Package epstopdf Info: Output file is already uptodate.
<Definitions/molecules-logo-eps-converted-to.pdf, id=64, 226.8475pt x 54.2025pt
>
File: Definitions/molecules-logo-eps-converted-to.pdf Graphic file (type pdf)
<use Definitions/molecules-logo-eps-converted-to.pdf>
Package pdftex.def Info: Definitions/molecules-logo-eps-converted-to.pdf  used 
on input line 189.
(pdftex.def)             Requested size: 142.90083pt x 34.14322pt.
Package epstopdf Info: Source file: <Definitions/logo-mdpi.eps>
(epstopdf)                    date: 2018-07-22 11:33:52
(epstopdf)                    size: 736786 bytes
(epstopdf)             Output file: <Definitions/logo-mdpi-eps-converted-to.pdf
>
(epstopdf)                    date: 2023-01-10 20:13:30
(epstopdf)                    size: 44227 bytes
(epstopdf)             Command: <repstopdf --outfile=Definitions/logo-mdpi-eps-
converted-to.pdf Definitions/logo-mdpi.eps>
(epstopdf)             \includegraphics on input line 189.
Package epstopdf Info: Output file is already uptodate.
<Definitions/logo-mdpi-eps-converted-to.pdf, id=66, 88.33pt x 58.2175pt>
File: Definitions/logo-mdpi-eps-converted-to.pdf Graphic file (type pdf)
<use Definitions/logo-mdpi-eps-converted-to.pdf>
Package pdftex.def Info: Definitions/logo-mdpi-eps-converted-to.pdf  used on in
put line 189.
(pdftex.def)             Requested size: 43.16885pt x 28.45274pt.
<Definitions/logo-orcid.pdf, id=68, 102.3825pt x 102.3825pt>
File: Definitions/logo-orcid.pdf Graphic file (type pdf)
<use Definitions/logo-orcid.pdf>
Package pdftex.def Info: Definitions/logo-orcid.pdf  used on input line 189.
(pdftex.def)             Requested size: 9.10509pt x 9.10466pt.
File: Definitions/logo-orcid.pdf Graphic file (type pdf)
<use Definitions/logo-orcid.pdf>
Package pdftex.def Info: Definitions/logo-orcid.pdf  used on input line 189.
(pdftex.def)             Requested size: 9.10509pt x 9.10466pt.
File: Definitions/logo-orcid.pdf Graphic file (type pdf)
<use Definitions/logo-orcid.pdf>
Package pdftex.def Info: Definitions/logo-orcid.pdf  used on input line 189.
(pdftex.def)             Requested size: 9.10509pt x 9.10466pt.
File: Definitions/logo-orcid.pdf Graphic file (type pdf)
<use Definitions/logo-orcid.pdf>
Package pdftex.def Info: Definitions/logo-orcid.pdf  used on input line 189.
(pdftex.def)             Requested size: 9.10509pt x 9.10466pt.
File: Definitions/logo-orcid.pdf Graphic file (type pdf)
<use Definitions/logo-orcid.pdf>
Package pdftex.def Info: Definitions/logo-orcid.pdf  used on input line 189.
(pdftex.def)             Requested size: 9.10509pt x 9.10466pt.
File: Definitions/logo-orcid.pdf Graphic file (type pdf)
<use Definitions/logo-orcid.pdf>
Package pdftex.def Info: Definitions/logo-orcid.pdf  used on input line 189.
(pdftex.def)             Requested size: 9.10509pt x 9.10466pt.
File: Definitions/logo-orcid.pdf Graphic file (type pdf)
<use Definitions/logo-orcid.pdf>
Package pdftex.def Info: Definitions/logo-orcid.pdf  used on input line 189.
(pdftex.def)             Requested size: 9.10509pt x 9.10466pt.
File: Definitions/logo-orcid.pdf Graphic file (type pdf)
<use Definitions/logo-orcid.pdf>
Package pdftex.def Info: Definitions/logo-orcid.pdf  used on input line 189.
(pdftex.def)             Requested size: 9.10509pt x 9.10466pt.
File: Definitions/logo-orcid.pdf Graphic file (type pdf)
<use Definitions/logo-orcid.pdf>
Package pdftex.def Info: Definitions/logo-orcid.pdf  used on input line 189.
(pdftex.def)             Requested size: 9.10509pt x 9.10466pt.
File: Definitions/logo-orcid.pdf Graphic file (type pdf)
<use Definitions/logo-orcid.pdf>
Package pdftex.def Info: Definitions/logo-orcid.pdf  used on input line 189.
(pdftex.def)             Requested size: 9.10509pt x 9.10466pt.
File: Definitions/logo-orcid.pdf Graphic file (type pdf)
<use Definitions/logo-orcid.pdf>
Package pdftex.def Info: Definitions/logo-orcid.pdf  used on input line 189.
(pdftex.def)             Requested size: 9.10509pt x 9.10466pt.
File: Definitions/logo-orcid.pdf Graphic file (type pdf)
<use Definitions/logo-orcid.pdf>
Package pdftex.def Info: Definitions/logo-orcid.pdf  used on input line 189.
(pdftex.def)             Requested size: 9.10509pt x 9.10466pt.
LaTeX Font Info:    Font shape `U/msa/m/n' will be
(Font)              scaled to size 8.33606pt on input line 189.
LaTeX Font Info:    Font shape `U/msa/m/n' will be
(Font)              scaled to size 5.21004pt on input line 189.
LaTeX Font Info:    Font shape `U/msb/m/n' will be
(Font)              scaled to size 8.33606pt on input line 189.
LaTeX Font Info:    Font shape `U/msb/m/n' will be
(Font)              scaled to size 5.21004pt on input line 189.
<6deb.png, id=82, 115.632pt x 117.3183pt>
File: 6deb.png Graphic file (type png)
<use 6deb.png>
Package pdftex.def Info: 6deb.png  used on input line 204.
(pdftex.def)             Requested size: 170.71652pt x 173.21483pt.

Overfull \hbox (6.66153pt too wide) in paragraph at lines 283--283
 []|\T1/ppl/b/n/8 Index| 
 []


Overfull \hbox (3.56517pt too wide) in paragraph at lines 283--283
 []|\T1/ppl/m/n/8 (-20) 0.302905564168| 
 []


Overfull \hbox (3.56517pt too wide) in paragraph at lines 283--283
 []|\T1/ppl/m/n/8 (-20) 0.356359487256| 
 []


Overfull \hbox (3.56517pt too wide) in paragraph at lines 283--283
 []|\T1/ppl/m/n/8 (-20) 0.356359487256| 
 []


Overfull \hbox (3.56517pt too wide) in paragraph at lines 283--283
 []|\T1/ppl/m/n/8 (-20) 0.356359487256| 
 []


Overfull \hbox (3.56517pt too wide) in paragraph at lines 283--283
 []|\T1/ppl/m/n/8 (-20) 0.356359487256| 
 []


Overfull \hbox (3.56517pt too wide) in paragraph at lines 283--283
 []|\T1/ppl/m/n/8 (-20) 0.356359487256| 
 []


Overfull \hbox (3.56517pt too wide) in paragraph at lines 283--283
 []|\T1/ppl/m/n/8 (-20) 0.358141284692| 
 []


Overfull \hbox (3.56517pt too wide) in paragraph at lines 283--283
 []|\T1/ppl/m/n/8 (-20) 0.356359487256| 
 []


Overfull \hbox (3.56517pt too wide) in paragraph at lines 283--283
 []|\T1/ppl/m/n/8 (-20) 0.356359487256| 
 []


Overfull \hbox (3.56517pt too wide) in paragraph at lines 283--283
 []|\T1/ppl/m/n/8 (-20) 0.356359487256| 
 []


Overfull \hbox (3.56517pt too wide) in paragraph at lines 283--283
 []|\T1/ppl/m/n/8 (-20) 0.356359487256| 
 []


Overfull \hbox (3.56517pt too wide) in paragraph at lines 283--283
 []|\T1/ppl/m/n/8 (-20) 0.356359487256| 
 []


Overfull \hbox (3.56517pt too wide) in paragraph at lines 283--283
 []|\T1/ppl/m/n/8 (-20) 0.356359487256| 
 []


Overfull \hbox (3.56517pt too wide) in paragraph at lines 283--283
 []|\T1/ppl/m/n/8 (-20) 0.358141284692| 
 []


Overfull \hbox (3.56517pt too wide) in paragraph at lines 283--283
 []|\T1/ppl/m/n/8 (-20) 0.365268474438| 
 []


Overfull \hbox (3.56517pt too wide) in paragraph at lines 283--283
 []|\T1/ppl/m/n/8 (-20) 0.302905564168| 
 []


Overfull \hbox (3.56517pt too wide) in paragraph at lines 283--283
 []|\T1/ppl/m/n/8 (-20) 0.365268474438| 
 []


Overfull \hbox (3.56517pt too wide) in paragraph at lines 283--283
 []|\T1/ppl/m/n/8 (-20) 0.365268474438| 
 []


Overfull \hbox (3.56517pt too wide) in paragraph at lines 283--283
 []|\T1/ppl/m/n/8 (-20) 0.365268474438| 
 []


Overfull \hbox (3.56517pt too wide) in paragraph at lines 283--283
 []|\T1/ppl/m/n/8 (-20) 0.365268474438| 
 []


Overfull \hbox (3.56517pt too wide) in paragraph at lines 283--283
 []|\T1/ppl/m/n/8 (-20) 0.302905564168| 
 []


Overfull \hbox (3.56517pt too wide) in paragraph at lines 283--283
 []|\T1/ppl/m/n/8 (-20) 0.365268474438| 
 []


Overfull \hbox (3.56517pt too wide) in paragraph at lines 283--283
 []|\T1/ppl/m/n/8 (-20) 0.365268474438| 
 []


Overfull \hbox (3.56517pt too wide) in paragraph at lines 283--283
 []|\T1/ppl/m/n/8 (-20) 0.238760856462| 
 []


Overfull \hbox (3.56517pt too wide) in paragraph at lines 283--283
 []|\T1/ppl/m/n/8 (-20) 0.238760856462| 
 []


Overfull \hbox (3.56517pt too wide) in paragraph at lines 283--283
 []|\T1/ppl/m/n/8 (-20) 0.238760856462| 
 []


Overfull \hbox (3.56517pt too wide) in paragraph at lines 283--283
 []|\T1/ppl/m/n/8 (-20) 0.238760856462| 
 []


Overfull \hbox (3.56517pt too wide) in paragraph at lines 283--283
 []|\T1/ppl/m/n/8 (-20) 0.238760856462| 
 []


Overfull \hbox (3.56517pt too wide) in paragraph at lines 283--283
 []|\T1/ppl/m/n/8 (-20) 0.238760856462| 
 []


Overfull \hbox (3.56517pt too wide) in paragraph at lines 283--283
 []|\T1/ppl/m/n/8 (-20) 0.238760856462| 
 []


Overfull \hbox (3.56517pt too wide) in paragraph at lines 283--283
 []|\T1/ppl/m/n/8 (-20) 0.238760856462| 
 []


Overfull \hbox (3.56517pt too wide) in paragraph at lines 283--283
 []|\T1/ppl/m/n/8 (-20) 0.238760856462| 
 []


Overfull \hbox (3.56517pt too wide) in paragraph at lines 283--283
 []|\T1/ppl/m/n/8 (-20) 0.238760856462| 
 []


Overfull \hbox (3.56517pt too wide) in paragraph at lines 283--283
 []|\T1/ppl/m/n/8 (-20) 0.238760856462| 
 []


Overfull \hbox (3.56517pt too wide) in paragraph at lines 283--283
 []|\T1/ppl/m/n/8 (-20) 0.238760856462| 
 []


Overfull \hbox (3.56517pt too wide) in paragraph at lines 283--283
 []|\T1/ppl/m/n/8 (-20) 0.238760856462| 
 []


Overfull \hbox (3.56517pt too wide) in paragraph at lines 283--283
 []|\T1/ppl/m/n/8 (-20) 0.238760856462| 
 []


Overfull \hbox (3.56517pt too wide) in paragraph at lines 283--283
 []|\T1/ppl/m/n/8 (-20) 0.238760856462| 
 []


Overfull \hbox (3.56517pt too wide) in paragraph at lines 283--283
 []|\T1/ppl/m/n/8 (-20) 0.238760856462| 
 []


Overfull \hbox (3.56517pt too wide) in paragraph at lines 283--283
 []|\T1/ppl/m/n/8 (-20) 0.238760856462| 
 []


Overfull \hbox (3.56517pt too wide) in paragraph at lines 283--283
 []|\T1/ppl/m/n/8 (-20) 0.238760856462| 
 []


Overfull \hbox (3.56517pt too wide) in paragraph at lines 283--283
 []|\T1/ppl/m/n/8 (-20) 0.238760856462| 
 []


Overfull \hbox (3.56517pt too wide) in paragraph at lines 283--283
 []|\T1/ppl/m/n/8 (-20) 0.238760856462| 
 []


Overfull \hbox (3.56517pt too wide) in paragraph at lines 283--283
 []|\T1/ppl/m/n/8 (-20) 0.040001352445| 
 []


Overfull \hbox (3.56517pt too wide) in paragraph at lines 283--283
 []|\T1/ppl/m/n/8 (-20) 0.238760856462| 
 []


Overfull \hbox (3.56517pt too wide) in paragraph at lines 283--283
 []|\T1/ppl/m/n/8 (-20) 0.238760856462| 
 []


Overfull \hbox (3.56517pt too wide) in paragraph at lines 283--283
 []|\T1/ppl/m/n/8 (-20) 0.238760856462| 
 []


Overfull \hbox (3.56517pt too wide) in paragraph at lines 283--283
 []|\T1/ppl/m/n/8 (-20) 0.040001352445| 
 []


Overfull \hbox (3.56517pt too wide) in paragraph at lines 283--283
 []|\T1/ppl/m/n/8 (-20) 0.238760856462| 
 []


Overfull \hbox (3.56517pt too wide) in paragraph at lines 283--283
 []|\T1/ppl/m/n/8 (-20) 0.238760856462| 
 []


Overfull \hbox (3.56517pt too wide) in paragraph at lines 283--283
 []|\T1/ppl/m/n/8 (-20) 0.238760856462| 
 []


Overfull \hbox (3.56517pt too wide) in paragraph at lines 283--283
 []|\T1/ppl/m/n/8 (-20) 0.238760856462| 
 []


Overfull \hbox (3.56517pt too wide) in paragraph at lines 283--283
 []|\T1/ppl/m/n/8 (-20) 0.238760856462| 
 []


Overfull \hbox (3.56517pt too wide) in paragraph at lines 283--283
 []|\T1/ppl/m/n/8 (-20) 0.238760856462| 
 []


Overfull \hbox (3.56517pt too wide) in paragraph at lines 283--283
 []|\T1/ppl/m/n/8 (-20) 0.238760856462| 
 []


Overfull \hbox (3.56517pt too wide) in paragraph at lines 283--283
 []|\T1/ppl/m/n/8 (-20) 0.238760856462| 
 []


Overfull \hbox (3.56517pt too wide) in paragraph at lines 283--283
 []|\T1/ppl/m/n/8 (-20) 0.238760856462| 
 []


Overfull \hbox (3.56517pt too wide) in paragraph at lines 283--283
 []|\T1/ppl/m/n/8 (-20) 0.040001352445| 
 []


Overfull \hbox (3.56517pt too wide) in paragraph at lines 283--283
 []|\T1/ppl/m/n/8 (-20) 0.238760856462| 
 []


Overfull \hbox (3.56517pt too wide) in paragraph at lines 283--283
 []|\T1/ppl/m/n/8 (-20) 0.238760856462| 
 []


Overfull \hbox (3.56517pt too wide) in paragraph at lines 283--283
 []|\T1/ppl/m/n/8 (-20) 0.238760856462| 
 []


Package Fancyhdr Warning: \headheight is too small (12.0pt): 
Make it at least 20.0pt.
We now make it that large for the rest of the document.
This may cause the page layout to be inconsistent, however.

[1

{c:/texlive/2020/texmf-var/fonts/map/pdftex/updmap/pdftex.map} <./Definitions/l
ogo-updates-eps-converted-to.pdf> <./Definitions/logo-ccby-eps-converted-to.pdf
> <./Definitions/molecules-logo-eps-converted-to.pdf> <./Definitions/logo-mdpi-
eps-converted-to.pdf> <./Definitions/logo-orcid.pdf> <./6deb.png>] [2]
[3]
<volume_rho_steps.png, id=143, 462.528pt x 346.896pt>
File: volume_rho_steps.png Graphic file (type png)
<use volume_rho_steps.png>
Package pdftex.def Info: volume_rho_steps.png  used on input line 391.
(pdftex.def)             Requested size: 298.75394pt x 224.07703pt.
<Immagine_S1abs.png, id=145, 513.774pt x 339.9975pt>
File: Immagine_S1abs.png Graphic file (type png)
<use Immagine_S1abs.png>
Package pdftex.def Info: Immagine_S1abs.png  used on input line 400.
(pdftex.def)             Requested size: 298.75394pt x 197.71228pt.
<dist_only_hist_close_new.png, id=146, 415.19115pt x 312.56775pt>
File: dist_only_hist_close_new.png Graphic file (type png)
<use dist_only_hist_close_new.png>
Package pdftex.def Info: dist_only_hist_close_new.png  used on input line 445.
(pdftex.def)             Requested size: 341.43306pt x 257.04169pt.
 [4 <./volume_rho_steps.png> <./Immagine_S1abs.png>]
<hist_SI_Na_new_Font_column.png, id=156, 367.49295pt x 823.51665pt>
File: hist_SI_Na_new_Font_column.png Graphic file (type png)
<use hist_SI_Na_new_Font_column.png>
Package pdftex.def Info: hist_SI_Na_new_Font_column.png  used on input line 453
.
(pdftex.def)             Requested size: 197.17761pt x 441.86505pt.
<hist_SI_Mg_new_Font_column.png, id=157, 367.49295pt x 823.51665pt>
File: hist_SI_Mg_new_Font_column.png Graphic file (type png)
<use hist_SI_Mg_new_Font_column.png>
Package pdftex.def Info: hist_SI_Mg_new_Font_column.png  used on input line 460
.
(pdftex.def)             Requested size: 197.17761pt x 441.86505pt.
LaTeX Font Info:    Font shape `U/msa/m/n' will be
(Font)              scaled to size 9.37807pt on input line 461.
LaTeX Font Info:    Font shape `U/msa/m/n' will be
(Font)              scaled to size 7.29405pt on input line 461.
LaTeX Font Info:    Font shape `U/msb/m/n' will be
(Font)              scaled to size 9.37807pt on input line 461.
LaTeX Font Info:    Font shape `U/msb/m/n' will be
(Font)              scaled to size 7.29405pt on input line 461.

Overfull \hbox (1.90002pt too wide) in paragraph at lines 452--464
[]$[]$  $[]$ 
 []

[5 <./dist_only_hist_close_new.png>] [6 <./hist_SI_Na_new_Font_column.png> <./h
ist_SI_Mg_new_Font_column.png>] 
AED: lastpage setting LastPage
[7]
\Changes@OutFile=\write5
\openout5 = `template_supplementary.soc'.

\tf@loc=\write6
\openout6 = `template_supplementary.loc'.

Package atveryend Info: Empty hook `BeforeClearDocument' on input line 614.
Package atveryend Info: Empty hook `AfterLastShipout' on input line 614.
 (./template_supplementary.aux)
Package atveryend Info: Executing hook `AtVeryEndDocument' on input line 614.
Package atveryend Info: Executing hook `AtEndAfterFileList' on input line 614.
Package rerunfilecheck Info: File `template_supplementary.out' has not changed.

(rerunfilecheck)             Checksum: D05138D41C644BECCD2FA62E8252F451;1541.
 ) 
Here is how much of TeX's memory you used:
 33642 strings out of 480608
 612770 string characters out of 5907536
 1035162 words of memory out of 5000000
 48732 multiletter control sequences out of 15000+600000
 594028 words of font info for 215 fonts, out of 8000000 for 9000
 1141 hyphenation exceptions out of 8191
 68i,17n,97p,4353b,765s stack positions out of 5000i,500n,10000p,200000b,80000s
{c:/texlive/2020/texmf-dist/fonts/enc/dvips/base/8r.enc}<c:/texlive/2020/texm
f-dist/fonts/type1/public/amsfonts/cm/cmsy10.pfb><c:/texlive/2020/texmf-dist/fo
nts/type1/public/mathpazo/fplmbi.pfb><c:/texlive/2020/texmf-dist/fonts/type1/pu
blic/mathpazo/fplmri.pfb><c:/texlive/2020/texmf-dist/fonts/type1/urw/palatino/u
plb8a.pfb><c:/texlive/2020/texmf-dist/fonts/type1/urw/palatino/uplbi8a.pfb><c:/
texlive/2020/texmf-dist/fonts/type1/urw/palatino/uplr8a.pfb><c:/texlive/2020/te
xmf-dist/fonts/type1/urw/palatino/uplri8a.pfb>
Output written on template_supplementary.pdf (7 pages, 1188860 bytes).
PDF statistics:
 211 PDF objects out of 1000 (max. 8388607)
 144 compressed objects within 2 object streams
 25 named destinations out of 1000 (max. 500000)
 46284 words of extra memory for PDF output out of 51595 (max. 10000000)
