# Supplementary material for: Effect of Salts on the Conformational Dynamics of the Cytochrome P450 OleP
Source: Molecules. 2023 Jan 13;28(2):832. doi: 10.3390/molecules28020832 (PMC9867029; doi:10.3390/molecules28020832)
Supplement: Supplementary file 1 [file molecules-28-00832-s001.zip › template_supplementary.out]

\BOOKMARK [1][]{section.1}{\376\377\0006\000D\000E\000B\000\040\000F\000o\000r\000c\000e\000\040\000F\000i\000e\000l\000d\000\040\000P\000a\000r\000a\000m\000e\000t\000e\000r\000s}{}% 1
\BOOKMARK [1][]{section.2}{\376\377\000E\000q\000u\000i\000l\000i\000b\000r\000a\000t\000i\000o\000n\000\040\000P\000h\000a\000s\000e\000\040\000o\000f\000\040\000M\000o\000l\000e\000c\000u\000l\000a\000r\000\040\000D\000y\000n\000a\000m\000i\000c\000s\000\040\000S\000i\000m\000u\000l\000a\000t\000i\000o\000n\000s}{}% 2
\BOOKMARK [1][]{section.3}{\376\377\000C\000a\000t\000i\000o\000n\000-\000D\000e\000p\000e\000n\000d\000e\000n\000t\000\040\000E\000f\000f\000e\000c\000t\000\040\000o\000n\000\040\000t\000h\000e\000\040\000S\000p\000i\000n\000-\000S\000t\000a\000t\000e\000\040\000E\000q\000u\000i\000l\000i\000b\000r\000i\000u\000m\000\040\000o\000f\000\040\000O\000l\000e\000P\000-\0006\000D\000E\000B}{}% 3
\BOOKMARK [1][]{section.4}{\376\377\000I\000n\000t\000r\000a\000m\000o\000l\000e\000c\000u\000l\000a\000r\000\040\000E\000l\000e\000c\000t\000r\000o\000s\000t\000a\000t\000i\000c\000\040\000I\000n\000t\000e\000r\000a\000c\000t\000i\000o\000n\000s\000\040\000I\000d\000e\000n\000t\000i\000f\000i\000e\000d\000\040\000i\000n\000\040\000t\000h\000e\000\040\000O\000p\000e\000n\000\040\000F\000o\000r\000m\000\040\000o\000f\000\040\000S\000u\000b\000s\000t\000r\000a\000t\000e\000\040\000B\000o\000u\000n\000d\000\040\000O\000l\000e\000P}{}% 4
\BOOKMARK [1][]{figure.caption.10}{\376\377\000R\000e\000f\000e\000r\000e\000n\000c\000e\000s}{}% 5
