# Supplementary material for: Effect of Salts on the Conformational Dynamics of the Cytochrome P450 OleP
Source: Molecules. 2023 Jan 13;28(2):832. doi: 10.3390/molecules28020832 (PMC9867029; doi:10.3390/molecules28020832)
Supplement: Supplementary file 1 [file molecules-28-00832-s001.zip › template_supplementary.tex]

%  LaTeX support: latex@mdpi.com 
%  For support, please attach all files needed for compiling as well as the log file, and specify your operating system, LaTeX version, and LaTeX editor.

%=================================================================
\documentclass[molecules,article,accept,pdftex,moreauthors]{Definitions/mdpi} 
% For posting an early version of this manuscript as a preprint, you may use "preprints" as the journal and change "submit" to "accept". The document class line would be, e.g., \documentclass[preprints,article,accept,moreauthors,pdftex]{mdpi}. This is especially recommended for submission to arXiv, where line numbers should be removed before posting. For preprints.org, the editorial staff will make this change immediately prior to posting.

%--------------------
% Class Options:
%--------------------
%----------
% journal
%----------
% Choose between the following MDPI journals:
% acoustics, actuators, addictions, admsci, adolescents, aerospace, agriculture, agriengineering, agronomy, ai, algorithms, allergies, alloys, analytica, animals, antibiotics, antibodies, antioxidants, applbiosci, appliedchem, appliedmath, applmech, applmicrobiol, applnano, applsci, aquacj, architecture, arts, asc, asi, astronomy, atmosphere, atoms, audiolres, automation, axioms, bacteria, batteries, bdcc, behavsci, beverages, biochem, bioengineering, biologics, biology, biomass, biomechanics, biomed, biomedicines, biomedinformatics, biomimetics, biomolecules, biophysica, biosensors, biotech, birds, bloods, blsf, brainsci, breath, buildings, businesses, cancers, carbon, cardiogenetics, catalysts, cells, ceramics, challenges, chemengineering, chemistry, chemosensors, chemproc, children, chips, cimb, civileng, cleantechnol, climate, clinpract, clockssleep, cmd, coasts, coatings, colloids, colorants, commodities, compounds, computation, computers, condensedmatter, conservation, constrmater, cosmetics, covid, crops, cryptography, crystals, csmf, ctn, curroncol, currophthalmol, cyber, dairy, data, dentistry, dermato, dermatopathology, designs, diabetology, diagnostics, dietetics, digital, disabilities, diseases, diversity, dna, drones, dynamics, earth, ebj, ecologies, econometrics, economies, education, ejihpe, electricity, electrochem, electronicmat, electronics, encyclopedia, endocrines, energies, eng, engproc, ent, entomology, entropy, environments, environsciproc, epidemiologia, epigenomes, est, fermentation, fibers, fintech, fire, fishes, fluids, foods, forecasting, forensicsci, forests, foundations, fractalfract, fuels, futureinternet, futureparasites, futurepharmacol, futurephys, futuretransp, galaxies, games, gases, gastroent, gastrointestdisord, gels, genealogy, genes, geographies, geohazards, geomatics, geosciences, geotechnics, geriatrics, hazardousmatters, healthcare, hearts, hemato, heritage, highthroughput, histories, horticulturae, humanities, humans, hydrobiology, hydrogen, hydrology, hygiene, idr, ijerph, ijfs, ijgi, ijms, ijns, ijtm, ijtpp, immuno, informatics, information, infrastructures, inorganics, insects, instruments, inventions, iot, j, jal, jcdd, jcm, jcp, jcs, jdb, jeta, jfb, jfmk, jimaging, jintelligence, jlpea, jmmp, jmp, jmse, jne, jnt, jof, joitmc, jor, journalmedia, jox, jpm, jrfm, jsan, jtaer, jzbg, kidney, kidneydial, knowledge, land, languages, laws, life, liquids, literature, livers, logics, logistics, lubricants, lymphatics, machines, macromol, magnetism, magnetochemistry, make, marinedrugs, materials, materproc, mathematics, mca, measurements, medicina, medicines, medsci, membranes, merits, metabolites, metals, meteorology, methane, metrology, micro, microarrays, microbiolres, micromachines, microorganisms, microplastics, minerals, mining, modelling, molbank, molecules, mps, msf, mti, muscles, nanoenergyadv, nanomanufacturing, nanomaterials, ncrna, network, neuroglia, neurolint, neurosci, nitrogen, notspecified, nri, nursrep, nutraceuticals, nutrients, obesities, oceans, ohbm, onco, oncopathology, optics, oral, organics, organoids, osteology, oxygen, parasites, parasitologia, particles, pathogens, pathophysiology, pediatrrep, pharmaceuticals, pharmaceutics, pharmacoepidemiology, pharmacy, philosophies, photochem, photonics, phycology, physchem, physics, physiologia, plants, plasma, pollutants, polymers, polysaccharides, poultry, powders, preprints, proceedings, processes, prosthesis, proteomes, psf, psych, psychiatryint, psychoactives, publications, quantumrep, quaternary, qubs, radiation, reactions, recycling, regeneration, religions, remotesensing, reports, reprodmed, resources, rheumato, risks, robotics, ruminants, safety, sci, scipharm, seeds, sensors, separations, sexes, signals, sinusitis, skins, smartcities, sna, societies, socsci, software, soilsystems, solar, solids, sports, standards, stats, stresses, surfaces, surgeries, suschem, sustainability, symmetry, synbio, systems, taxonomy, technologies, telecom, test, textiles, thalassrep, thermo, tomography, tourismhosp, toxics, toxins, transplantology, transportation, traumacare, traumas, tropicalmed, universe, urbansci, uro, vaccines, vehicles, venereology, vetsci, vibration, viruses, vision, waste, water, wem, wevj, wind, women, world, youth, zoonoticdis 

%---------
% article
%---------
% The default type of manuscript is "article", but can be replaced by: 
% abstract, addendum, article, book, bookreview, briefreport, casereport, comment, commentary, communication, conferenceproceedings, correction, conferencereport, entry, expressionofconcern, extendedabstract, datadescriptor, editorial, essay, erratum, hypothesis, interestingimage, obituary, opinion, projectreport, reply, retraction, review, perspective, protocol, shortnote, studyprotocol, systematicreview, supfile, technicalnote, viewpoint, guidelines, registeredreport, tutorial
% supfile = supplementary materials

%----------
% submit
%----------
% The class option "submit" will be changed to "accept" by the Editorial Office when the paper is accepted. This will only make changes to the frontpage (e.g., the logo of the journal will get visible), the headings, and the copyright information. Also, line numbering will be removed. Journal info and pagination for accepted papers will also be assigned by the Editorial Office.

%------------------
% moreauthors
%------------------
% If there is only one author the class option oneauthor should be used. Otherwise use the class option moreauthors.

%---------
% pdftex
%---------
% The option pdftex is for use with pdfLaTeX. If eps figures are used, remove the option pdftex and use LaTeX and dvi2pdf.

%%%%%%%%%%%%%%%%%%%%%%%%%%%%%%%%%%%%%%%%%%%%%%%%%%%%%%%%%%%%%%%%%%%%%
%%%%%%%%%%%% addedd packages %%%%%%%%%
\usepackage{graphicx}
\usepackage{caption}
\usepackage[labelformat=simple]{subcaption}\renewcommand\thesubfigure{\alph{subfigure}}
\DeclareCaptionLabelFormat{subcaptionlabel}{\normalfont(\textbf{#2}\normalfont)}
\captionsetup[subfigure]{labelformat=subcaptionlabel}
\usepackage{longtable}
\usepackage[markup=underlined]{changes}
%%%%%%%%%%%%%%%%%%%%%%%%% added command %%%%%%%%%%%%%%%%%%%%%%%%%%%%%
\renewcommand{\thepage}{S\arabic{page}}
\renewcommand{\theequation}{S\arabic{equation}}
\renewcommand{\thefigure}{S\arabic{figure}}
\renewcommand{\thetable}{S\arabic{table}}
%%%%%%%%%%%%%%%%%%%%%%%%%%%%%%%%%%%%%%%%%%%%%%%%%%%%%%%%%%%%%%%%%%%%%

%=================================================================
% MDPI internal commands
\firstpage{1} 
\makeatletter 
\setcounter{page}{\@firstpage} 
\makeatother
\pubvolume{1}
\issuenum{1}
\articlenumber{0}
\pubyear{2023}
\copyrightyear{2023}
%\externaleditor{Academic Editor: Firstname Lastname}
\datereceived{13 December 2022} 
 \daterevised{10 January 2023} % Only for the journal Acoustics
\dateaccepted{10 January 2023} 
\datepublished{13 January 2023} 
%\datecorrected{} % Corrected papers include a "Corrected: XXX" date in the original paper.
%\dateretracted{} % Corrected papers include a "Retracted: XXX" date in the original paper.
\hreflink{https://doi.org/} % If needed use \linebreak
%\doinum{}
%------------------------------------------------------------------
% The following line should be uncommented if the LaTeX file is uploaded to arXiv.org
%\pdfoutput=1

%=================================================================
% Add packages and commands here. The following packages are loaded in our class file: fontenc, inputenc, calc, indentfirst, fancyhdr, graphicx, epstopdf, lastpage, ifthen, lineno, float, amsmath, setspace, enumitem, mathpazo, booktabs, titlesec, etoolbox, tabto, xcolor, soul, multirow, microtype, tikz, totcount, changepage, attrib, upgreek, cleveref, amsthm, hyphenat, natbib, hyperref, footmisc, url, geometry, newfloat, caption

%=================================================================
%% Please use the following mathematics environments: Theorem, Lemma, Corollary, Proposition, Characterization, Property, Problem, Example, ExamplesandDefinitions, Hypothesis, Remark, Definition, Notation, Assumption
%% For proofs, please use the proof environment (the amsthm package is loaded by the MDPI class).

%=================================================================
% Full title of the paper (Capitalized)
\Title{Effect of Salts on the Conformational Dynamics of the Cytochrome P450 OleP}

% MDPI internal command: Title for citation in the left column
\TitleCitation{Effect of Salts on the Conformational Dynamics of the Cytochrome P450 OleP}

% Author Orchid ID: enter ID or remove command
\newcommand{\orcidauthorA}{0000-0001-5523-0987} % Add \orcidA{} behind the author's name
\newcommand{\orcidauthorB}{0000-0002-0959-1690} % Add \orcidA{} behind the author's name
\newcommand{\orcidauthorC}{0000-0002-3064-0928} % Add \orcidB{} behind the author's name
\newcommand{\orcidauthorD}{0000-0001-5289-2969} % Add \orcidB{} behind the author's name
\newcommand{\orcidauthorE}{0000-0002-9634-0063} % Add \orcidB{} behind the author's name
\newcommand{\orcidauthorF}{0000-0001-8622-3886} % Add \orcidB{} behind the author's name
\newcommand{\orcidauthorG}{0000-0001-7457-6895} % Add \orcidB{} behind the author's name
\newcommand{\orcidauthorH}{0000-0002-0756-9537} % Add \orcidB{} behind the author's name
\newcommand{\orcidauthorI}{0000-0002-1602-4838} % Add \orcidB{} behind the author's name
\newcommand{\orcidauthorL}{0000-0003-0058-9049} % Add \orcidB{} behind the author's name
\newcommand{\orcidauthorM}{0000-0002-4253-7493} % Add \orcidB{} behind the author's name
\newcommand{\orcidauthorN}{0000-0001-6020-8581} % Add \orcidB{} behind the author's name

% Authors, for the paper (add full first names)
\Author{\mbox{Maria Laura De Sciscio $^{1,\dagger}$\orcidA{},} Alessandro Nicola Nardi $^{1,\dagger}$\orcidB{}, Giacomo Parisi $^{2}$\orcidC{}, \mbox{Giovanni Bulfaro $^{3, 4}$\orcidD{},} \mbox{Antonella Costanzo $^{3,4,5}$\orcidE{},} Elena Gugole $^{3}$\orcidF{}, Cécile Exertier $^{5}$\orcidG{}, Ida Freda $^{3}$\orcidH{}, Carmelinda Savino $^{5}$\orcidI{}, \mbox{Beatrice Vallone $^{3,}$*\orcidL{},} Linda Celeste Montemiglio $^{5,}$*\orcidM{}  and Marco D'Abramo $^{1,}$*\orcidN{}}

% % Author Orchid ID: enter ID or remove command
% \newcommand{\orcidauthorA}{0000-0000-0000-000X} % Add \orcidA{} behind the author's name
% %\newcommand{\orcidauthorB}{0000-0000-0000-000X} % Add \orcidB{} behind the author's name

% % Authors, for the paper (add full first names)
% \Author{Firstname Lastname $^{1,\dagger,\ddagger}$\orcidA{}, Firstname Lastname $^{2,\ddagger}$ and Firstname Lastname $^{2,}$*}

%\longauthorlist{yes}

% MDPI internal command: Authors, for metadata in PDF
\AuthorNames{Maria Laura De Sciscio, Alessandro Nicola Nardi, Giacomo Parisi, Giovanni Bulfaro, Antonella Costanzo, Elena Gugole , Cécile Exertier, Ida Freda, Carmelinda Savino, Beatrice Vallone, Linda Celeste Montemiglio  and Marco D'Abramo}

% MDPI internal command: Authors, for citation in the left column
\AuthorCitation{De Sciscio, M.L.; Nardi, A.N.; Parisi, G.; Bulfaro, G.; Costanzo, A.; Gugole, E.; Exertier, C.; Freda, I.; Savino, C.; Vallone, B.; et al.}
% If this is a Chicago style journal: Lastname, Firstname, Firstname Lastname, and Firstname Lastname.

% Affiliations / Addresses (Add [1] after \address if there is only one affiliation.)
\address{%
%$^{1}$ \quad Department of Chemistry, Sapienza University of Rome, 00185 Rome, Italy; marialaura.desciscio@uniroma1.it (M.L.D.S.); alessandronicola.nardi@uniroma1.it (A.N.N.)\\
$^{1}$ \quad Department of Chemistry, University of Rome, Sapienza, P.le A. Moro 5, 00185 Rome, Italy)\\
% $^{1}$ \quad Affiliation 1; e-mail@e-mail.com\\
% $^{2}$ \quad Affiliation 2; e-mail@e-mail.com\\
$^{2}$ \quad Center for Life Nano \& Neuro-Science, Fondazione Istituto Italiano di Tecnologia, IIT, 00185 Rome, Italy\\
$^{3}$ \quad Department of Biochemical Sciences ``A. Rossi Fanelli'', University of Rome, Sapienza, P.le A. Moro 5,
\mbox{00185 Rome,} Italy) \\
$^{4}$ \quad Takis Biotech, Via di Castel Romano 100, 00128 Rome, Italy\\
$^{5}$ \quad Institute of Molecular Biology and Pathology, CNR c/o Department of Biochemical Sciences
``A. Rossi Fanelli'', University of Rome, Sapienza, P.le A. Moro 5, 00185 Rome, Italy }

% % Affiliations / Addresses (Add [1] after \address if there is only one affiliation.)
% \address{%
% $^{1}$ \quad Affiliation 1; e-mail@e-mail.com\\
% $^{2}$ \quad Affiliation 2; e-mail@e-mail.com}

% Contact information of the corresponding author
\corres{Correspondence:   {beatrice.vallone@uniroma1.it (B.V.);  {lindaceleste.montemiglio@cnr.it}} (L.C.M.); marco.dabramo@uniroma1.it (M.D.)}

% Current address and/or shared authorship
\firstnote{These authors contributed equally to this work.} 
% \secondnote{These authors contributed equally to this work.}
% The commands \thirdnote{} till \eighthnote{} are available for further notes

%\simplesumm{} % Simple summary

%\conference{} % An extended version of a conference paper
% Abstract (Do not insert blank lines, i.e. \\) 
% \abstract{A single paragraph of about 200 words maximum. For research articles, abstracts should give a pertinent overview of the work. We strongly encourage authors to use the following style of structured abstracts, but without headings: (1) Background: place the question addressed in a broad context and highlight the purpose of the study; (2) Methods: describe briefly the main methods or treatments applied; (3) Results: summarize the article's main findings; (4) Conclusions: indicate the main conclusions or interpretations. The abstract should be an objective representation of the article, it must not contain results which are not presented and substantiated in the main text and should not exaggerate the main conclusions.}

% Keywords
% \keyword{keyword 1; keyword 2; keyword 3 (List three to ten pertinent keywords specific to the article; yet reasonably common within the subject discipline.)} 

% The fields PACS, MSC, and JEL may be left empty or commented out if not applicable
%\PACS{J0101}
%\MSC{}
%\JEL{}

%%%%%%%%%%%%%%%%%%%%%%%%%%%%%%%%%%%%%%%%%%
% Only for the journal Diversity
%\LSID{\url{http://}}

%%%%%%%%%%%%%%%%%%%%%%%%%%%%%%%%%%%%%%%%%%
% Only for the journal Applied Sciences
%\featuredapplication{Authors are encouraged to provide a concise description of the specific application or a potential application of the work. This section is not mandatory.}
%%%%%%%%%%%%%%%%%%%%%%%%%%%%%%%%%%%%%%%%%%

%%%%%%%%%%%%%%%%%%%%%%%%%%%%%%%%%%%%%%%%%%
% Only for the journal Data
%\dataset{DOI number or link to the deposited data set if the data set is published separately. If the data set shall be published as a supplement to this paper, this field will be filled by the journal editors. In this case, please submit the data set as a supplement.}
%\datasetlicense{License under which the data set is made available (CC0, CC-BY, CC-BY-SA, CC-BY-NC, etc.)}

%%%%%%%%%%%%%%%%%%%%%%%%%%%%%%%%%%%%%%%%%%
% Only for the journal Toxins
%\keycontribution{The breakthroughs or highlights of the manuscript. Authors can write one or two sentences to describe the most important part of the paper.}

%%%%%%%%%%%%%%%%%%%%%%%%%%%%%%%%%%%%%%%%%%
% Only for the journal Encyclopedia
%\encyclopediadef{For entry manuscripts only: please provide a brief overview of the entry title instead of an abstract.}

%%%%%%%%%%%%%%%%%%%%%%%%%%%%%%%%%%%%%%%%%%
\begin{document}

%%%%%%%%%%%%%%%%%%%%%%%%%%%%%%%%%%%%%%%%%%
%\setcounter{section}{-1} %% Remove this when starting to work on the template.
%\section{How to Use this Template}

%The template details the sections that can be used in a manuscript. Note that the order and names of article sections may differ from the requirements of the journal (e.g., the positioning of the Materials and Methods section). Please check the instructions on the authors' page of the journal to verify the correct order and names. For any questions, please contact the editorial office of the journal or support@mdpi.com. For LaTeX-related questions please contact latex@mdpi.com.%\endnote{This is an endnote.} % To use endnotes, please un-comment \printendnotes below (before References). Only journal Laws uses \footnote.

% The order of the section titles is: Introduction, Materials and Methods, Results, Discussion, Conclusions for these journals: aerospace,algorithms,antibodies,antioxidants,atmosphere,axioms,biomedicines,carbon,crystals,designs,diagnostics,environments,fermentation,fluids,forests,fractalfract,informatics,information,inventions,jfmk,jrfm,lubricants,neonatalscreening,neuroglia,particles,pharmaceutics,polymers,processes,technologies,viruses,vision

\section{6DEB Force Field Parameters}
The following parameters for the 6-deoxyerythronolide B (6DEB) molecule were obtained by using CGenFF \cite{soteras_gutierrez_parametrization_2016} in a form which is compatible with the CHARMM36 force field~\cite{best_optimization_2012}. The obtained parameters were not further optimized.

\begin{figure}[H]
     
    \includegraphics[width=6 cm]{6deb.png}
    \caption{Indices of 6DEB nonhydrogen atoms.}
\label{fig:SI-6deb}
\end{figure}

In the following table, we report the list of the atom types used.

\begin{table}
    
    \caption{Atom types, masses and atomic charges used for the parameterization of 6DEB. The atom indices refer to the Figure \ref{fig:SI-6deb}.} 
\tablesize{\footnotesize} 
\begin{tabularx}{\textwidth}{m{0.5cm}<{\centering}CCCCCCC}
    \toprule
    \textbf{Index} & \textbf{Atom Name} & \textbf{Atom Type} & \textbf{Mass (Da)} & \textbf{Charge (e)} & $\boldsymbol{\sigma}$ \textbf{(nm)} & $\boldsymbol{\epsilon}$ \textbf{(kJ/mol)} \\
    \midrule
    1  &  C1  &  CG2O2  &  12.011  &  0.887  &  0.302905564168  &  0.41003  \\
    2  &  C2  &  CG311  &  12.011  &  $-$0.117  &  0.356359487256  &  0.13389  \\
    3  &  C3  &  CG311  &  12.011  &  0.130  &  0.356359487256  &  0.13389  \\
    4  &  C4  &  CG311  &  12.011  &  $-$0.082  &  0.356359487256  &  0.13389  \\
    5  &  C5  &  CG311  &  12.011  &  0.138  &  0.356359487256  &  0.13389  \\
    6  &  C6  &  CG311  &  12.011  &  $-$0.076  &  0.356359487256  &  0.13389  \\
    7  &  C7  &  CG321  &  12.011  &  $-$0.180  &  0.358141284692  &  0.23430  \\
    8  &  C8  &  CG311  &  12.011  &  $-$0.002  &  0.356359487256  &  0.13389  \\
    9  &  C9  &  CG2O5  &  12.011  &  0.283  &  0.356359487256  &  0.37656  \\
    10  &  C10  &  CG311  &  12.011  &  0.005  &  0.356359487256  &  0.13389  \\
    11  &  C11  &  CG311  &  12.011  &  0.145  &  0.356359487256  &  0.13389  \\
    12  &  C12  &  CG311  &  12.011  &  $-$0.089  &  0.356359487256  &  0.13389  \\
    13  &  C13  &  CG311  &  12.011  &  0.176  &  0.356359487256  &  0.13389  \\
    14  &  C14  &  CG321  &  12.011  &  $-$0.193  &  0.358141284692  &  0.23430  \\
    15  &  C15  &  CG331  &  12.011  &  $-$0.258  &  0.365268474438  &  0.32635  \\
    17  &  O17  &  OG2D1  &  15.999  &  $-$0.634  &  0.302905564168  &  0.50208  \\
    18  &  C18  &  CG331  &  12.011  &  $-$0.270  &  0.365268474438  &  0.32635  \\
    20  &  C20  &  CG331  &  12.011  &  $-$0.269  &  0.365268474438  &  0.32635  \\
    22  &  C22  &  CG331  &  12.011  &  $-$0.271  &  0.365268474438  &  0.32635  \\
    23  &  C23  &  CG331  &  12.011  &  $-$0.261  &  0.365268474438  &  0.32635  \\
    24  &  O24  &  OG2D3  &  15.999  &  $-$0.501  &  0.302905564168  &  0.20920  \\
    25  &  C25  &  CG331  &  12.011  &  $-$0.259  &  0.365268474438  &  0.32635  \\
    27  &  C27  &  CG331  &  12.011  &  $-$0.269  &  0.365268474438  &  0.32635  \\
    28  &  H1  &  HGA1  &  1.008  &  0.090  &  0.238760856462  &  0.18828  \\
    29  &  H2  &  HGA1  &  1.008  &  0.090  &  0.238760856462  &  0.18828  \\
    30  &  H3  &  HGA1  &  1.008  &  0.090  &  0.238760856462  &  0.18828  \\
    31  &  H4  &  HGA1  &  1.008  &  0.090  &  0.238760856462  &  0.18828  \\
    32  &  H5  &  HGA1  &  1.008  &  0.090  &  0.238760856462  &  0.18828  \\
    33  &  H6  &  HGA2  &  1.008  &  0.090  &  0.238760856462  &  0.14644  \\
    34  &  H7  &  HGA2  &  1.008  &  0.090  &  0.238760856462  &  0.14644  \\
    35  &  H8  &  HGA1  &  1.008  &  0.090  &  0.238760856462  &  0.18828  \\
    36  &  H9  &  HGA1  &  1.008  &  0.090  &  0.238760856462  &  0.18828  \\
    37  &  H10  &  HGA1  &  1.008  &  0.090  &  0.238760856462  &  0.18828  \\
    38  &  H11  &  HGA1  &  1.008  &  0.090  &  0.238760856462  &  0.18828  \\
    39  &  H12  &  HGA1  &  1.008  &  0.090  &  0.238760856462  &  0.18828  \\
    40  &  H13  &  HGA2  &  1.008  &  0.090  &  0.238760856462  &  0.14644  \\
    41  &  H14  &  HGA2  &  1.008  &  0.090  &  0.238760856462  &  0.14644  \\
    42  &  H15  &  HGA3  &  1.008  &  0.090  &  0.238760856462  &  0.10042  \\
    43  &  H16  &  HGA3  &  1.008  &  0.090  &  0.238760856462  &  0.10042  \\
    44  &  H17  &  HGA3  &  1.008  &  0.090  &  0.238760856462  &  0.10042  \\
    45  &  H18  &  HGA3  &  1.008  &  0.090  &  0.238760856462  &  0.10042  \\
    46  &  H19  &  HGA3  &  1.008  &  0.090  &  0.238760856462  &  0.10042  \\
    47  &  H20  &  HGA3  &  1.008  &  0.090  &  0.238760856462  &  0.10042  \\
    48  &  H21  &  HGP1  &  1.008  &  0.419  &  0.040001352445  &  0.19246  \\
    49  &  H22  &  HGA3  &  1.008  &  0.090  &  0.238760856462  &  0.10042  \\
    50  &  H23  &  HGA3  &  1.008  &  0.090  &  0.238760856462  &  0.10042  \\
    51  &  H24  &  HGA3  &  1.008  &  0.090  &  0.238760856462  &  0.10042  \\
    52  &  H25  &  HGP1  &  1.008  &  0.419  &  0.040001352445  &  0.19246  \\
    53  &  H26  &  HGA3  &  1.008  &  0.090  &  0.238760856462  &  0.10042  \\
    54  &  H27  &  HGA3  &  1.008  &  0.090  &  0.238760856462  &  0.10042  \\
    55  &  H28  &  HGA3  &  1.008  &  0.090  &  0.238760856462  &  0.10042  \\
    56  &  H29  &  HGA3  &  1.008  &  0.090  &  0.238760856462  &  0.10042  \\
    57  &  H30  &  HGA3  &  1.008  &  0.090  &  0.238760856462  &  0.10042  \\
    58  &  H31  &  HGA3  &  1.008  &  0.090  &  0.238760856462  &  0.10042  \\
    59  &  H32  &  HGA3  &  1.008  &  0.090  &  0.238760856462  &  0.10042  \\
    60  &  H33  &  HGA3  &  1.008  &  0.090  &  0.238760856462  &  0.10042  \\
    61  &  H34  &  HGA3  &  1.008  &  0.090  &  0.238760856462  &  0.10042  \\
    62  &  H35  &  HGP1  &  1.008  &  0.419  &  0.040001352445  &  0.19246  \\
    63  &  H36  &  HGA3  &  1.008  &  0.090  &  0.238760856462  &  0.10042  \\
    64  &  H37  &  HGA3  &  1.008  &  0.090  &  0.238760856462  &  0.10042  \\
    65  &  H38  &  HGA3  &  1.008  &  0.090  &  0.238760856462  &  0.10042  \\
    \bottomrule
    
\label{tbl:SI_at}
 \end{tabularx}
% }
 \end{table}

In Table \ref{tbl:SI_at} all the hydrogen atoms and their atom types are reported explicitly, but in Figure \ref{fig:SI-6deb}, for sake of clarity, the hydrogen atoms were not indicated. However, for methylic, methylenic and methynic hydrogen atoms the HGA3, HGA2, and HGA1 atom types were used, respectively. For the hydroxilic hydrogen atoms the HGP1 atom type was~used. 

In the following tables, we report the list of the additional bond parameters used, in addition to the ones already present in CHARMM36 force field.

\begin{table}[H]
 \caption{Angle bend parameters.}
 \centering
 %\newcolumntype{C}{>{\centering\arraybackslash}X}
 
   \begin{tabularx}{\textwidth}{CCCCCC}
   \toprule
   \textbf{Atom Type} & \textbf{Atom Type} & \textbf{Atom Type} & $\boldsymbol{\theta_{0}}$ \textbf{(deg.)} & $\boldsymbol{k_{\theta}}$ \textbf{(kJ/mol)} \\
    \midrule
    CG311  &  CG2O5  &  CG311  &  115.600000  &  292.880000  \\
    CG2O5  &  CG311  &  CG311  &  108.000000  &  435.136000  \\
    CG2O5  &  CG311  &  CG321  &  108.000000  &  435.136000  \\
    CG2O5  &  CG311  &  CG331  &  108.000000  &  435.136000  \\
    CG311  &  CG311  &  OG302  &  109.700000  &  962.320000  \\
    \bottomrule   

    \end{tabularx}
 
\label{tbl:SI_angle}
\end{table}\unskip


\begin{table}[H]
    
    \caption{Proper dihedral angle parameters.} \begin{tabularx}{\textwidth}{CCCCCCC}
    \toprule
    \textbf{Atom Type} & \textbf{Atom Type} & \textbf{Atom Type} & \textbf{Atom Type} & $\boldsymbol{\phi_{0}}$ \textbf{(deg.)} & $\boldsymbol{k_{\phi}}$ \textbf{(kJ/mol)} & \textbf{mult.} \\
    \midrule
    CG311  &  CG2O2  &  OG302  &  CG311  &  180.000000  &  8.577200  &  2  \\
    CG311  &  CG2O5  &  CG311  &  CG311  &  0.000000  &  3.138000  &  1  \\
    CG311  &  CG2O5  &  CG311  &  CG311  &  180.000000  &  0.753120  &  2  \\
    CG311  &  CG2O5  &  CG311  &  CG311  &  0.000000  &  0.271960  &  3  \\
    CG311  &  CG2O5  &  CG311  &  CG311  &  0.000000  &  0.125520  &  6  \\
    CG311  &  CG2O5  &  CG311  &  CG321  &  0.000000  &  3.138000  &  1  \\
    CG311  &  CG2O5  &  CG311  &  CG321  &  180.000000  &  0.753120  &  2  \\
    CG311  &  CG2O5  &  CG311  &  CG321  &  0.000000  &  0.271960  &  3  \\
    CG311  &  CG2O5  &  CG311  &  CG321  &  0.000000  &  0.125520  &  6  \\
    CG311  &  CG2O5  &  CG311  &  CG331  &  0.000000  &  3.138000  &  1  \\
    CG311  &  CG2O5  &  CG311  &  CG331  &  180.000000  &  0.753120  &  2  \\
    CG311  &  CG2O5  &  CG311  &  CG331  &  0.000000  &  0.271960  &  3  \\
    CG311  &  CG2O5  &  CG311  &  CG331  &  0.000000  &  0.125520  &  6  \\
    CG311  &  CG2O5  &  CG311  &  HGA1  &  0.000000  &  0.418400  &  3  \\
    OG2D3  &  CG2O5  &  CG311  &  CG311  &  180.000000  &  3.138000  &  1  \\
    OG2D3  &  CG2O5  &  CG311  &  CG311  &  180.000000  &  0.753120  &  2  \\
    OG2D3  &  CG2O5  &  CG311  &  CG311  &  180.000000  &  0.271960  &  3  \\
    OG2D3  &  CG2O5  &  CG311  &  CG311  &  0.000000  &  0.125520  &  6  \\
    OG2D3  &  CG2O5  &  CG311  &  CG321  &  180.000000  &  3.138000  &  1  \\
    OG2D3  &  CG2O5  &  CG311  &  CG321  &  180.000000  &  0.753120  &  2  \\
    OG2D3  &  CG2O5  &  CG311  &  CG321  &  180.000000  &  0.271960  &  3  \\
    OG2D3  &  CG2O5  &  CG311  &  CG321  &  0.000000  &  0.125520  &  6  \\
    OG2D3  &  CG2O5  &  CG311  &  CG331  &  180.000000  &  3.138000  &  1  \\
    OG2D3  &  CG2O5  &  CG311  &  CG331  &  180.000000  &  0.753120  &  2  \\
    OG2D3  &  CG2O5  &  CG311  &  CG331  &  180.000000  &  0.271960  &  3  \\
    OG2D3  &  CG2O5  &  CG311  &  CG331  &  0.000000  &  0.125520  &  6  \\
    CG2O2  &  CG311  &  CG311  &  CG311  &  0.000000  &  0.836800  &  3  \\
    CG2O5  &  CG311  &  CG311  &  CG311  &  0.000000  &  0.836800  &  3  \\
    CG2O5  &  CG311  &  CG311  &  OG311  &  0.000000  &  0.836800  &  3  \\
    CG2O5  &  CG311  &  CG311  &  HGA1  &  0.000000  &  0.836800  &  3  \\
    CG311  &  CG311  &  CG311  &  CG311  &  180.000000  &  2.092000  &  4  \\
    CG311  &  CG311  &  CG311  &  OG302  &  180.000000  &  0.836800  &  3  \\
    CG321  &  CG311  &  CG311  &  CG331  &  180.000000  &  2.092000  &  4  \\
    CG331  &  CG311  &  CG311  &  OG302  &  0.000000  &  0.836800  &  3  \\
    OG302  &  CG311  &  CG311  &  HGA1  &  0.000000  &  0.815880  &  3  \\
    CG2O5  &  CG311  &  CG321  &  CG311  &  0.000000  &  0.836800  &  3  \\
    CG2O5  &  CG311  &  CG321  &  HGA2  &  0.000000  &  0.836800  &  3  \\
    OG302  &  CG311  &  CG321  &  CG331  &  180.000000  &  0.669440  &  1  \\
    OG302  &  CG311  &  CG321  &  CG331  &  0.000000  &  1.631760  &  2  \\
    CG2O5  &  CG311  &  CG331  &  HGA3  &  0.000000  &  0.836800  &  3  \\
    CG311  &  CG311  &  OG302  &  CG2O2  &  180.000000  &  2.928800  &  1  \\
    \bottomrule
     \end{tabularx}
\label{tbl:SI_dihedral}
\end{table}\unskip


\begin{table}[H]
 \caption{Improper dihedrals parameters.}
 \centering
 %\newcolumntype{C}{>{\centering\arraybackslash}X}
 
   \begin{tabularx}{\textwidth}{CCCCCC}
   \toprule
   \textbf{Atom Type} & \textbf{Atom Type} & \textbf{Atom Type} & \textbf{Atom Type} & $\boldsymbol{\phi_{0}}$ \textbf{(deg.)} & $\boldsymbol{k_{\phi}}$ \textbf{(kJ/mol)} \\
    \toprule
    CG2O5 & CG311 & CG311 & OG2D3 & 0.000000 &  585.760000 \\
    \bottomrule   

    \end{tabularx}
    \begin{footnotesize}
    %\begin{tablenotes}
    %\end{tablenotes}
    \end{footnotesize} \\
\label{tbl:SI_improper}
\end{table}


\section{Equilibration Phase of Molecular Dynamics Simulations}
For the equilibration phase, we performed a 50-ps MD simulation, then the mean pressure was calculated along the trajectory. If the pressure is lower/higher than the value of 560 bar, we decrease/increase the size of the box by 0.03 nm. With the new box size, we run a new 50-ps MD simulation, providing as the initial positions the last frame of the previous run. We continue this scheme until the mean value of the pressure along the n-th 50-ps MD simulation reaches (560 $\pm$ 30) bar. This value of the pressure was determined in a previous work \cite{del_galdo_silico_2015} to correctly reproduce the solvent bulk density and the protein hydration shell. For the present study, twenty 50-ps equilibration simulations, for each system, were~run.

\begin{figure}[H]
\includegraphics[width=10.5 cm]{volume_rho_steps.png}
\caption{Volume and density of the simulated box as a function of the n-th 50 ps short MD equilibration simulation.}
\label{fig:SI-equil}
\end{figure} 


\section{Cation-Dependent Effect on the Spin-State Equilibrium of OleP-6DEB}

\begin{figure}[H]
\includegraphics[width=10.5 cm]{Immagine_S1abs.png}
\caption{Equilibrium titrations of OleP with 6DEB in 50-mM Hepes, pH 7.5, 298 K, in the presence of different mono- and divalent cations at I = 0.5 M. Difference spectral changes observed upon substrate binding are shown. Insets report the absorbance intensities of OleP monitored at 419 nm (full squares) and at 388 nm (full dots) as a function of the logarithm of total 6DEB concentration. Solid lines are the best fit to a hyperbolic function.}
\label{fig:S1absn}
\end{figure} 


\section{Intramolecular Electrostatic Interactions Identified in the Open Form of Substrate Bound OleP} 


\begin{table}[H]
%\setcounter{table}{0}
 \caption{Intramolecular electrostatic interactions identified in the open form of substrate bound~OleP.}
 \centering
 %\newcolumntype{C}{>{\centering\arraybackslash}X}
 
   \begin{tabularx}{\textwidth}{CCC}
      
      \toprule
      \textbf{Interaction} & \textbf{Location} & \textbf{Rupture Upon the Open-to-Close Transition} \\
      \midrule
      R35--E328 & A helix--K'L loop & no \\
      R42--E315 & $\beta$ strand $\beta$1--$\beta$ hairpins $\beta$3 & no \\
      R57--D327 & $\beta$ strand $\beta$2 - K' helix & no \\
      R103--E233 & C helix--I helix & yes \\
      R105-–heme propionate & C helix--heme & no \\
      R106--D227--K110 & C helix--HI loop--C helix & yes \\
      R116--E213 & D helix--GH loop & yes \\
      R121--D118--R125--E368 & D helix--D helix--D helix--L helix & no \\
      R123--E159--R168 & D helix--E helix--EF loop & yes \\
      R207--D214 & G helix--GH loop & no \\
      K231--D201 & I helix–-helix G & no \\
      R286--E283--R341 & K helix--K helix--K’L loop & no \\
      R298--heme propionate & $\beta$ hairpins 3--heme & no \\
      R363--E282 & L helix--K helix & no \\
      R375--D129 & L helix--D helix & no \\
      R376--D133 & L helix--D helix & no \\
      R402--E384 & $\beta$ hairpins $\beta$4--$\beta$ hairpins $\beta$4 & no \\\bottomrule
      
    \end{tabularx}
 
\label{tbl:S1}
\end{table}\unskip


\begin{figure}[H]
    \includegraphics[width=12 cm]{dist_only_hist_close_new.png}
\caption{P85--T185 distance distribution, descriptor of OleP open-to-close transition, for OleP closed form in high (red) and low (blue) ionic strength in NaCl buffer.}
\label{fig:SI-dist}
\end{figure}


\begin{figure}[H]
  \begin{subfigure}{0.5\textwidth}
    \includegraphics[width=\textwidth]{hist_SI_Na_new_Font_column.png}
   {\captionsetup{position=bottom,justification=centering} \caption{NaCl}}
    \label{fig:SI-salt_Na}
  \end{subfigure}
   % \vspace{0.3 cm}
  \hfill
   \begin{subfigure}{0.5\textwidth}
    \includegraphics[width=\textwidth]{hist_SI_Mg_new_Font_column.png}
  {\captionsetup{position=bottom,justification=centering}  \caption{MgCl$_2$}}
    \label{fig:SI-salt_Mg}
  \end{subfigure}
\caption{Electrostatic interactions between side-chain ion group of E159--R123, E213--R116 and K110--D227 residues in high (red) and low (blue) ionic strength condition {in NaCl (\textbf{a}) and MgCl$_2$ (\textbf{b}) buffer}.}
\label{fig:SI-salt_all}
\end{figure}%MDPI: Please add  explanations for subfigures (a) and (b) in the caption. %Authors: we added explanations for  subfigures (a) and (b) in the caption.


\newpage

%%%%%%%%%%%%%%%%%%%%%%%%%%%%%%%%%%%%%%%%%%
%% Optional
%\sampleavailability{{Samples} of the compounds \hl{...} are available from the authors.}%MDPI: Please add the content.

%% Only for journal Encyclopedia
%\entrylink{The Link to this entry published on the encyclopedia platform.}

%\abbreviations{Abbreviations}{
%The following abbreviations are used in this manuscript:\\

%\noindent 
%\begin{tabular}{@{}ll}
%MDPI & Multidisciplinary Digital Publishing Institute\\
%DOAJ & Directory of open access journals\\
%TLA & Three letter acronym\\
%LD & Linear dichroism
%\end{tabular}
%}

%%%%%%%%%%%%%%%%%%%%%%%%%%%%%%%%%%%%%%%%%%
%% Optional
% \appendixtitles{no} % Leave argument "no" if all appendix headings stay EMPTY (then no dot is printed after "Appendix A"). If the appendix sections contain a heading then change the argument to "yes".
% \appendixstart
% \appendix
% \section[\appendixname~\thesection]{}
% \subsection[\appendixname~\thesubsection]{}
% The appendix is an optional section that can contain details and data supplemental to the main text---for example, explanations of experimental details that would disrupt the flow of the main text but nonetheless remain crucial to understanding and reproducing the research shown; figures of replicates for experiments of which representative data are shown in the main text can be added here if brief, or as Supplementary Data. Mathematical proofs of results not central to the paper can be added as an appendix.

% \begin{table}[H] 
% \caption{This is a table caption.\label{tab5}}
% \newcolumntype{C}{>{\centering\arraybackslash}X}
% \begin{tabularx}{\textwidth}{CCC}
% \toprule
% \textbf{Title 1}	& \textbf{Title 2}	& \textbf{Title 3}\\
% \midrule
% Entry 1		& Data			& Data\\
% Entry 2		& Data			& Data\\
% \bottomrule
% \end{tabularx}
% \end{table}

% \section[\appendixname~\thesection]{}
% All appendix sections must be cited in the main text. In the appendices, Figures, Tables, etc. should be labeled, starting with ``A''---e.g., Figure A1, Figure A2, etc.

%%%%%%%%%%%%%%%%%%%%%%%%%%%%%%%%%%%%%%%%%%
\begin{adjustwidth}{-\extralength}{0cm}
%\printendnotes[custom] % Un-comment to print a list of endnotes

\reftitle{References}

% Please provide either the correct journal abbreviation (e.g. according to the “List of Title Word Abbreviations” http://www.issn.org/services/online-services/access-to-the-ltwa/) or the full name of the journal.
% Citations and References in Supplementary files are permitted provided that they also appear in the reference list here. 

%=====================================
% References, variant A: external bibliography
%=====================================
%\bibliographystyle{chem-acs}
%\bibliography{OleP_FI}
\begin{thebibliography}{999}

\bibitem[Soteras~Gutiérrez \em{et~al.}(2016)Soteras~Gutiérrez, Lin,
  Vanommeslaeghe, Lemkul, Armacost, Brooks, and
  {MacKerell}]{soteras_gutierrez_parametrization_2016}
Soteras~Gutiérrez, I.; Lin, F.Y.; Vanommeslaeghe, K.; Lemkul, J.A.; Armacost,
  K.A.; Brooks, C.L.; {MacKerell}, A.D.
\newblock Parametrization of halogen bonds in the {CHARMM} general force field:
  Improved treatment of ligand–protein interactions.
\newblock {\em Bioorg. Med. Chem.} {\bf 2016}, {\em 24},~4812--4825.

\bibitem[Best \em{et~al.}(2012)Best, Zhu, Shim, Lopes, Mittal, Feig, and
  {MacKerell}]{best_optimization_2012}
Best, R.B.; Zhu, X.; Shim, J.; Lopes, P.E.M.; Mittal, J.; Feig, M.;
  {MacKerell}, A.D.J.
\newblock Optimization of the Additive {CHARMM} All-Atom Protein Force Field
  Targeting Improved Sampling of the Backbone $\varphi$, $\psi$ and Side-Chain
  $\chi$1 and $\chi$2 Dihedral Angles.
\newblock {\em J. Chem. Theory Comput.} {\bf 2012}, {\em 8},~3257--3273.

\bibitem[Del~Galdo \em{et~al.}(2015)Del~Galdo, Marracino, D'Abramo, and
  Amadei]{del_galdo_silico_2015}
Del~Galdo, S.; Marracino, P.; D'Abramo, M.; Amadei, A.
\newblock In silico characterization of protein partial molecular volumes and
  hydration shells.
\newblock {\em Phys. Chem. Chem. Phys.} {\bf 2015}, {\em 17},~31270--31277.

\end{thebibliography}
%=====================================
% References, variant B: internal bibliography
%=====================================
%\begin{thebibliography}{999}
% Reference 1
%\bibitem[Author1(year)]{ref-journal}
%Author~1, T. The title of the cited article. {\em Journal Abbreviation} {\bf 2008}, {\em 10}, 142--149.
% Reference 2
%\bibitem[Author2(year)]{ref-book1}
%Author~2, L. The title of the cited contribution. In {\em The Book Title}; Editor 1, F., Editor 2, A., Eds.; Publishing House: City, Country, 2007; pp. 32--58.
% Reference 3
%\bibitem[Author3(year)]{ref-book2}
%Author 1, A.; Author 2, B. \textit{Book Title}, 3rd ed.; Publisher: Publisher Location, Country, 2008; pp. 154--196.
% Reference 4
%\bibitem[Author4(year)]{ref-unpublish}
%Author 1, A.B.; Author 2, C. Title of Unpublished Work. \textit{Abbreviated Journal Name} year, \textit{phrase indicating stage of publication (submitted; accepted; in press)}.
% Reference 5
%\bibitem[Author5(year)]{ref-communication}
%Author 1, A.B. (University, City, State, Country); Author 2, C. (Institute, City, State, Country). Personal communication, 2012.
% Reference 6
%\bibitem[Author6(year)]{ref-proceeding}
%Author 1, A.B.; Author 2, C.D.; Author 3, E.F. Title of presentation. In Proceedings of the Name of the Conference, Location of Conference, Country, Date of Conference (Day Month Year); Abstract Number (optional), Pagination (optional).
% Reference 7
%\bibitem[Author7(year)]{ref-thesis}
%Author 1, A.B. Title of Thesis. Level of Thesis, Degree-Granting University, Location of University, Date of Completion.
% Reference 8
%\bibitem[Author8(year)]{ref-url}
%Title of Site. Available online: URL (accessed on Day Month Year).
%\end{thebibliography}

% If authors have biography, please use the format below
%\section*{Short Biography of Authors}
%\bio
%{\raisebox{-0.35cm}{\includegraphics[width=3.5cm,height=5.3cm,clip,keepaspectratio]{Definitions/author1.pdf}}}
%{\textbf{Firstname Lastname} Biography of first author}
%
%\bio
%{\raisebox{-0.35cm}{\includegraphics[width=3.5cm,height=5.3cm,clip,keepaspectratio]{Definitions/author2.jpg}}}
%{\textbf{Firstname Lastname} Biography of second author}

% For the MDPI journals use author-date citation, please follow the formatting guidelines on http://www.mdpi.com/authors/references
% To cite two works by the same author: \citeauthor{ref-journal-1a} (\citeyear{ref-journal-1a}, \citeyear{ref-journal-1b}). This produces: Whittaker (1967, 1975)
% To cite two works by the same author with specific pages: \citeauthor{ref-journal-3a} (\citeyear{ref-journal-3a}, p. 328; \citeyear{ref-journal-3b}, p.475). This produces: Wong (1999, p. 328; 2000, p. 475)

%%%%%%%%%%%%%%%%%%%%%%%%%%%%%%%%%%%%%%%%%%
%% for journal Sci
%\reviewreports{\\
%Reviewer 1 comments and authors’ response\\
%Reviewer 2 comments and authors’ response\\
%Reviewer 3 comments and authors’ response
%}
%%%%%%%%%%%%%%%%%%%%%%%%%%%%%%%%%%%%%%%%%%
\PublishersNote{}\end{adjustwidth}
\end{document}
